# Supplementary material for: Pregnancy outcomes in women with gestational hypertension and preeclampsia at Paropakar Maternity and Women’s Hospital, Nepal: A retrospective study
Source: PLoS One. 2023 Jun 2;18(6):e0286287. doi: 10.1371/journal.pone.0286287 (PMC10237369; doi:10.1371/journal.pone.0286287)
Supplement: S1 Dataset — (XLSX) [file pone.0286287.s001.xlsx]

## Sheet: Sheet1
Age	twinpregnancy	Gestationalage	Supplementation	Gravida	Parity	previoushistoryofpreeclampsia	maternaldiseases	subfertility	HIV	HBV	ChronicHTN	UTI	GDM	DM	HYPOTHYROIDISM	Anemia	ASTHMA	diabetes	typeofdelivery	Birthweight	pretermbirth	gh	pe
19	0	267	1	1	1	2	no	0	2	2	0	0	0	0	0	0	0	0	1	2400	0	0	0
20	0	281	1	1	1	2	no	0	2	2	0	0	0	0	0	0	0	0	1	3000	1	0	0
15	0	267	1	1	1	2	Epilepsy	0	2	2	0	0	0	0	0	0	0	0	1	5500	0	0	0
16	0	270	1	1	1	2	Anemia	0	2	2	0	0	0	0	0	1	0	0	1	3000	0	0	0
16	0	273	0	1	1	2	no	0	2	2	0	0	0	0	0	0	0	0	1	2500	0	0	0
16	0	282	1	1	1	2	no	0	2	2	0	0	0	0	0	0	0	0	1	3500	0	0	0
16	0	268	1	1	1	2	no	0	2	2	0	0	0	0	0	0	0	0	1	3645	0	0	0
16	0	267	1	1	1	2	no	0	2	2	0	0	0	0	0	0	0	0	1	3100	0	0	0
16	0	277	1	1	1	2	no	0	2	2	0	0	0	0	0	0	0	0	1	3500	0	0	0
16	0	273	1	1	1	2	no	0	2	2	0	0	0	0	0	0	0	0	1	3715	0	0	0
16	0	287	1	1	1	2	no	0	2	2	0	0	0	0	0	0	0	0	1	2800	0	0	0
16	0	284	1	1	1	2	no	0	2	2	0	0	0	0	0	0	0	0	1	3900	0	0	0
16	0	279	1	1	1	2	no	0	2	2	0	0	0	0	0	0	0	0	1	2500	0	0	0
16	0	284	1	1	1	2	no	0	2	2	0	0	0	0	0	0	0	0	1	2995	0	0	0
16	0	210	1	1	1	2	no	0	2	2	0	0	0	0	0	0	0	0	1	3500	1	0	0
16	0	288	1	1	1	2	no	0	2	2	0	0	0	0	0	0	0	0	1	3500	0	0	0
17	0	277	0	1	1	2	Anemia	0	2	2	0	0	0	0	0	1	0	0	1	3000	0	0	0
17	1	249	1	1	1	2	no	0	2	2	0	0	0	0	0	0	0	0	1	2700	1	0	0
17	0	287	0	1	1	2	no	0	2	2	0	0	0	0	0	0	0	0	1	2500	0	0	0
17	0	277	0	1	1	2	no	0	2	2	0	0	0	0	0	0	0	0	1	2500	0	0	0
17	0	276	0	1	1	2	no	0	2	2	0	0	0	0	0	0	0	0	1	3500	0	0	0
17	0	272	0	1	1	2	no	0	2	2	0	0	0	0	0	0	0	0	1	3000	0	0	0
17	0	272	0	1	1	2	no	0	2	2	0	0	0	0	0	0	0	0	1	2200	0	0	0
17	0	245	0	1	1	2	no	0	2	2	0	0	0	0	0	0	0	0	1	2690	1	0	0
17	0	298	0	1	1	2	no	0	2	2	0	0	0	0	0	0	0	0	1	2900	0	0	0
17	0	282	1	1	1	2	no	0	2	2	0	0	0	0	0	0	0	0	1	3500	0	0	0
17	0	262	1	1	1	2	no	0	2	2	0	0	0	0	0	0	0	0	1	2200	0	0	0
17	0	273	1	1	1	2	no	0	2	2	0	0	0	0	0	0	0	0	1	3000	0	0	0
17	0	276	1	1	1	2	no	0	2	2	0	0	0	0	0	0	0	0	1	2900	0	0	0
17	0	264	1	1	1	2	no	0	2	2	0	0	0	0	0	0	0	0	1	3760	0	0	0
17	0	281	1	1	1	2	no	0	2	2	0	0	0	0	0	0	0	0	1	2900	0	0	0
17	0	275	1	1	1	2	no	0	2	2	0	0	0	0	0	0	0	0	1	3500	0	0	0
17	0	283	1	1	1	2	no	0	2	2	0	0	0	0	0	0	0	0	1	2250	0	0	0
17	0	285	1	1	1	2	no	0	2	2	0	0	0	0	0	0	0	0	1	3300	0	0	0
17	0	280	1	1	1	2	no	0	2	2	0	0	0	0	0	0	0	0	1	3000	0	0	0
17	0	273	1	1	1	2	no	0	2	2	0	0	0	0	0	0	0	0	1	2645	0	0	0
17	0	284	1	1	1	2	no	0	2	2	0	0	0	0	0	0	0	0	1	3000	0	0	0
17	0	277	1	1	1	2	no	0	2	2	0	0	0	0	0	0	0	0	1	3000	0	0	0
17	0	272	1	1	1	2	no	0	2	2	0	0	0	0	0	0	0	0	1	3165	0	0	0
17	0	280	1	1	1	2	no	0	2	2	0	0	0	0	0	0	0	0	1	2700	0	0	0
17	0	273	1	1	1	2	no	0	2	2	0	0	0	0	0	0	0	0	1	2900	0	0	0
17	0	287	1	1	1	2	no	0	2	2	0	0	0	0	0	0	0	0	1	3000	0	0	0
17	0	286	1	1	1	2	PIH	0	2	2	0	0	0	0	0	0	0	0	1	2340	0	2	0
17	0	281	1	1	1	2	no	0	2	2	0	0	0	0	0	0	0	0	1	3245	0	0	0
17	0	276	1	1	1	2	no	0	2	2	0	0	0	0	0	0	0	0	1	3400	0	0	0
17	0	266	1	1	1	2	no	0	2	2	0	0	0	0	0	0	0	0	1	2200	0	0	0
17	0	281	1	1	1	2	no	0	2	2	0	0	0	0	0	0	0	0	1	2480	0	0	0
17	0	265	1	1	1	2	no	0	2	2	0	0	0	0	0	0	0	0	1	3000	0	0	0
17	0	285	1	1	1	2	no	0	2	2	0	0	0	0	0	0	0	0	1	3000	0	0	0
17	0	280	1	1	1	2	no	0	2	2	0	0	0	0	0	0	0	0	1	3500	0	0	0
17	0	264	1	1	1	2	no	0	2	2	0	0	0	0	0	0	0	0	1	3500	0	0	0
17	0	266	1	1	1	2	no	0	2	2	0	0	0	0	0	0	0	0	1	3200	0	0	0
17	0	272	1	1	1	2	no	0	2	2	0	0	0	0	0	0	0	0	1	2400	0	0	0
17	0	276	1	1	1	2	no	0	2	2	0	0	0	0	0	0	0	0	1	2700	0	0	0
17	0	277	1	1	1	2	no	0	2	2	0	0	0	0	0	0	0	0	1	3250	0	0	0
17	0	282	1	1	1	2	PIH	0	2	2	0	0	0	0	0	0	0	0	1	3540	0	2	0
17	0	266	1	1	1	2	no	0	2	2	0	0	0	0	0	0	0	0	1	3000	0	0	0
17	0	261	1	1	1	2	no	0	2	2	0	0	0	0	0	0	0	0	1	2500	0	0	0
17	0	271	1	1	1	2	no	0	2	2	0	0	0	0	0	0	0	0	1	2875	0	0	0
17	0	262	1	1	1	2	no	0	2	2	0	0	0	0	0	0	0	0	1	3400	0	0	0
17	0	266	1	1	1	2	no	0	2	2	0	0	0	0	0	0	0	0	1	2835	0	0	0
17	0	247	1	1	1	2	no	0	2	2	0	0	0	0	0	0	0	0	1	2500	1	0	0
17	0	248	1	1	1	2	no	0	2	2	0	0	0	0	0	0	0	0	1	3100	1	0	0
17	0	244	1	1	1	2	no	0	2	2	0	0	0	0	0	0	0	0	1	3500	1	0	0
17	0	226	1	1	1	2	no	0	2	2	0	0	0	0	0	0	0	0	1	2600	1	0	0
17	0	296	1	1	1	2	no	0	2	2	0	0	0	0	0	0	0	0	1	3050	0	0	0
17	0	296	1	1	1	2	no	0	2	2	0	0	0	0	0	0	0	0	1	3000	0	0	0
17	0	289	1	1	1	2	no	0	2	2	0	0	0	0	0	0	0	0	1	2000	0	0	0
17	0	294	1	1	1	2	no	0	2	2	0	0	0	0	0	0	0	0	1	2500	0	0	0
17	0	288	1	1	1	2	no	0	2	2	0	0	0	0	0	0	0	0	1	2950	0	0	0
17	0	290	1	1	1	2	no	0	2	2	0	0	0	0	0	0	0	0	1	3900	0	0	0
17	0	266	0	1	1	2	no	0	2	2	0	0	0	0	0	0	0	0	1	2750	0	0	0
18	0	283	0	1	1	2	HBSAG+	0	2	1	0	0	0	0	0	0	0	0	1	2500	0	0	0
18	0	277	1	1	1	2	HBSAG+	0	2	1	0	0	0	0	0	0	0	0	1	3000	0	0	0
18	0	282	1	1	1	2	Anemia	0	2	2	0	0	0	0	0	1	0	0	1	3000	0	0	0
18	1	276	1	1	1	2	no	0	2	2	0	0	0	0	0	0	0	0	1	2770	0	0	0
18	0	266	0	1	1	2	no	0	2	2	0	0	0	0	0	0	0	0	1	3000	0	0	0
18	0	270	0	1	1	2	no	0	2	2	0	0	0	0	0	0	0	0	1	4000	0	0	0
18	0	270	0	1	1	2	no	0	2	2	0	0	0	0	0	0	0	0	1	3000	0	0	0
18	0	279	0	1	1	2	PIH	0	2	2	0	0	0	0	0	0	0	0	1	2700	0	2	0
18	0	280	1	1	1	2	no	0	2	2	0	0	0	0	0	0	0	0	1	3240	0	0	0
18	0	282	1	1	1	2	no	0	2	2	0	0	0	0	0	0	0	0	1	2700	0	0	0
18	0	274	1	1	1	2	no	0	2	2	0	0	0	0	0	0	0	0	1	3370	0	0	0
18	0	267	1	1	1	2	no	0	2	2	0	0	0	0	0	0	0	0	1	2915	0	0	0
18	0	277	1	1	1	2	no	0	2	2	0	0	0	0	0	0	0	0	1	2000	0	0	0
18	0	256		1	1	2	no	0	2	2	0	0	0	0	0	0	0	0	1	3000	1	0	0
18	0	254		1	1	2	no	0	2	2	0	0	0	0	0	0	0	0	1	2500	1	0	0
18	0	271	1	1	1	2	no	0	2	2	0	0	0	0	0	0	0	0	1	3250	0	0	0
18	0	284	1	1	1	2	no	0	2	2	0	0	0	0	0	0	0	0	1	2240	0	0	0
18	0	281	1	1	1	2	no	0	2	2	0	0	0	0	0	0	0	0	1	3500	0	0	0
18	0	278	1	1	1	2	no	0	2	2	0	0	0	0	0	0	0	0	1	2665	0	0	0
18	0	263	1	1	1	2	no	0	2	2	0	0	0	0	0	0	0	0	1	2555	0	0	0
18	0	277	1	1	1	2	no	0	2	2	0	0	0	0	0	0	0	0	1	2500	0	0	0
18	0	278	1	1	1	2	no	0	2	2	0	0	0	0	0	0	0	0	1	3100	0	0	0
18	0	273	1	1	1	2	no	0	2	2	0	0	0	0	0	0	0	0	1	2900	0	0	0
18	0	266	1	1	1	2	no	0	2	2	0	0	0	0	0	0	0	0	1	2300	0	0	0
18	0	276	1	1	1	2	no	0	2	2	0	0	0	0	0	0	0	0	1	3200	0	0	0
18	0	279	1	1	1	2	no	0	2	2	0	0	0	0	0	0	0	0	1	3500	0	0	0
18	0	262	1	1	1	2	no	0	2	2	0	0	0	0	0	0	0	0	1	3500	0	0	0
18	0	263	1	1	1	2	no	0	2	2	0	0	0	0	0	0	0	0	1	2500	0	0	0
18	0	279	1	1	1	2	no	0	2	2	0	0	0	0	0	0	0	0	1	2700	0	0	0
18	0	286	1	1	1	2	no	0	2	2	0	0	0	0	0	0	0	0	1	2500	0	0	0
18	0	286	1	1	1	2	no	0	2	2	0	0	0	0	0	0	0	0	1	3400	0	0	0
18	0	272	1	1	1	2	no	0	2	2	0	0	0	0	0	0	0	0	1	3250	0	0	0
18	0	280	1	1	1	2	no	0	2	2	0	0	0	0	0	0	0	0	1	2400	0	0	0
18	0	280	1	1	1	2	no	0	2	2	0	0	0	0	0	0	0	0	1	3400	0	0	0
18	0	282	1	1	1	2	no	0	2	2	0	0	0	0	0	0	0	0	1	3310	0	0	0
18	0	276	1	1	1	2	no	0	2	2	0	0	0	0	0	0	0	0	1	3000	0	0	0
18	0	278	1	1	1	2	no	0	2	2	0	0	0	0	0	0	0	0	1	3000	0	0	0
18	0	279	1	1	1	2	no	0	2	2	0	0	0	0	0	0	0	0	1	3800	0	0	0
18	0	285	1	1	1	2	no	0	2	2	0	0	0	0	0	0	0	0	1	4400	0	0	0
18	0	271	1	1	1	2	no	0	2	2	0	0	0	0	0	0	0	0	1	3350	0	0	0
18	0	272	1	1	1	2	PIH	0	2	2	0	0	0	0	0	0	0	0	1	2800	0	2	0
18	0	287	1	1	1	2	no	0	2	2	0	0	0	0	0	0	0	0	1	3000	0	0	0
18	0	278	1	1	1	2	no	0	2	2	0	0	0	0	0	0	0	0	1	2500	0	0	0
18	0	279	1	1	1	2	no	0	2	2	0	0	0	0	0	0	0	0	1	3500	0	0	0
18	0	282	1	1	1	2	no	0	2	2	0	0	0	0	0	0	0	0	1	3500	0	0	0
18	0	266	1	1	1	2	no	0	2	2	0	0	0	0	0	0	0	0	1	3500	0	0	0
18	0	280	1	1	1	2	no	0	2	2	0	0	0	0	0	0	0	0	1	2900	0	0	0
18	0	266	1	1	1	2	no	0	2	2	0	0	0	0	0	0	0	0	1	2940	0	0	0
18	0	287	1	1	1	2	PIH	0	2	2	0	0	0	0	0	0	0	0	1	2400	0	2	0
18	0	266	1	1	1	2	no	0	2	2	0	0	0	0	0	0	0	0	1	3750	0	0	0
18	0	279	1	1	1	2	no	0	2	2	0	0	0	0	0	0	0	0	1	2500	0	0	0
18	0	274	1	1	1	2	no	0	2	2	0	0	0	0	0	0	0	0	1	3000	0	0	0
18	0	269	1	1	1	2	no	0	2	2	0	0	0	0	0	0	0	0	1	2700	0	0	0
18	0	278	1	1	1	2	no	0	2	2	0	0	0	0	0	0	0	0	1	3500	0	0	0
18	0	287	1	1	1	2	no	0	2	2	0	0	0	0	0	0	0	0	1	3500	0	0	0
18	0	273	1	1	1	2	no	0	2	2	0	0	0	0	0	0	0	0	1	3000	0	0	0
18	0	265	1	1	1	2	no	0	2	2	0	0	0	0	0	0	0	0	1	3200	0	0	0
18	0	273	1	1	1	2	no	0	2	2	0	0	0	0	0	0	0	0	1	3500	0	0	0
18	0	278	1	1	1	2	no	0	2	2	0	0	0	0	0	0	0	0	1	3770	0	0	0
18	0	274	1	1	1	2	PIH	0	2	2	0	0	0	0	0	0	0	0	1	2730	0	2	0
18	0	277	1	1	1	2	no	0	2	2	0	0	0	0	0	0	0	0	1	2500	0	0	0
18	0	285	1	1	1	2	no	0	2	2	0	0	0	0	0	0	0	0	1	2900	0	0	0
18	0	284	1	1	1	2	no	0	2	2	0	0	0	0	0	0	0	0	1	2150	0	0	0
18	0	274	1	1	1	2	no	0	2	2	0	0	0	0	0	0	0	0	1	3500	0	0	0
18	0	285	1	1	1	2	no	0	2	2	0	0	0	0	0	0	0	0	1	3000	0	0	0
18	0	272	1	1	1	2	PIH	0	2	2	0	0	0	0	0	0	0	0	1	2500	0	2	0
18	0	280	1	1	1	2	no	0	2	2	0	0	0	0	0	0	0	0	1	2050	0	0	0
18	0	275	1	1	1	2	no	0	2	2	0	0	0	0	0	0	0	0	1	4000	0	0	0
18	0	272	1	1	1	2	no	0	2	2	0	0	0	0	0	0	0	0	1	3500	0	0	0
18	0	279	1	1	1	2	no	0	2	2	0	0	0	0	0	0	0	0	1	2500	0	0	0
18	0	280	1	1	1	2	no	0	2	2	0	0	0	0	0	0	0	0	1	3050	0	0	0
18	0	283	1	1	1	2	PIH	0	2	2	0	0	0	0	0	0	0	0	1	3200	0	2	0
18	0	276	1	1	1	2	no	0	2	2	0	0	0	0	0	0	0	0	1	3500	0	0	0
18	0	277	1	1	1	2	no	0	2	2	0	0	0	0	0	0	0	0	1	2500	0	0	0
18	0	286	1	1	1	2	no	0	2	2	0	0	0	0	0	0	0	0	1	4000	0	0	0
18	0	284	1	1	1	2	no	0	2	2	0	0	0	0	0	0	0	0	1	3000	0	0	0
18	0	285	1	1	1	2	no	0	2	2	0	0	0	0	0	0	0	0	1	3875	0	0	0
18	0	270	1	1	1	2	no	0	2	2	0	0	0	0	0	0	0	0	1	3100	0	0	0
18	0	259	1	1	1	2	no	0	2	2	0	0	0	0	0	0	0	0	1	3000	1	0	0
18	0	277	1	1	1	2	no	0	2	2	0	0	0	0	0	0	0	0	1	2800	0	0	0
18	0	284	1	1	1	2	no	0	2	2	0	0	0	0	0	0	0	0	1	3000	0	0	0
18	0	277	1	1	1	2	no	0	2	2	0	0	0	0	0	0	0	0	1	4000	0	0	0
18	0	266	1	1	1	2	no	0	2	2	0	0	0	0	0	0	0	0	1	3750	0	0	0
18	0	268	1	1	1	2	no	0	2	2	0	0	0	0	0	0	0	0	1	2900	0	0	0
18	0	280	1	1	1	2	no	0	2	2	0	0	0	0	0	0	0	0	1	3500	0	0	0
18	0	284	1	1	1	2	no	0	2	2	0	0	0	0	0	0	0	0	1	2500	0	0	0
18	0	286	1	1	1	2	no	0	2	2	0	0	0	0	0	0	0	0	1	2500	0	0	0
18	0	285	1	1	1	2	no	0	2	2	0	0	0	0	0	0	0	0	1	2500	0	0	0
18	0	270	1	1	1	2	no	0	2	2	0	0	0	0	0	0	0	0	1	2700	0	0	0
18	0	270	1	1	1	2	no	0	2	2	0	0	0	0	0	0	0	0	1	3500	0	0	0
18	0	282	1	1	1	2	no	0	2	2	0	0	0	0	0	0	0	0	1	2500	0	0	0
18	0	275	1	1	1	2	no	0	2	2	0	0	0	0	0	0	0	0	1	3500	0	0	0
18	0	277	1	1	1	2	no	0	2	2	0	0	0	0	0	0	0	0	1	3000	0	0	0
18	0	279	1	1	1	2	no	0	2	2	0	0	0	0	0	0	0	0	1	3300	0	0	0
18	0	275	1	1	1	2	no	0	2	2	0	0	0	0	0	0	0	0	1	2500	0	0	0
18	0	281	1	1	1	2	no	0	2	2	0	0	0	0	0	0	0	0	1	3000	0	0	0
18	0	276	1	1	1		no	0	2	2	0	0	0	0	0	0	0	0	1	3100	0	0	0
18	0	284	1	1	1	2	no	0	2	2	0	0	0	0	0	0	0	0	1	2920	0	0	0
18	0	277	1	1	1	2	PIH	0	2	2	0	0	0	0	0	0	0	0	1	3000	0	2	0
18	0	270	1	1	1	2	no	0	2	2	0	0	0	0	0	0	0	0	1	3050	0	0	0
18	0	279	1	1	1	2	no	0	2	2	0	0	0	0	0	0	0	0	1	3700	0	0	0
18	0	259	1	1	1	2	no	0	2	2	0	0	0	0	0	0	0	0	1	2700	1	0	0
18	0	263	1	1	1	2	no	0	2	2	0	0	0	0	0	0	0	0	1	2450	0	0	0
18	0	265	1	1	1	2	no	0	2	2	0	0	0	0	0	0	0	0	1	3000	0	0	0
18	0	264	1	1	1	2	no	0	2	2	0	0	0	0	0	0	0	0	1	3200	0	0	0
18	0	280	1	1	1	2	no	0	2	2	0	0	0	0	0	0	0	0	1	2500	0	0	0
18	0	266	1	1	1	2	no	0	2	2	0	0	0	0	0	0	0	0	1	2100	0	0	0
18	0	269	1	1	1	2	no	0	2	2	0	0	0	0	0	0	0	0	1	2500	0	0	0
18	0	271	1	1	1	2	no	0	2	2	0	0	0	0	0	0	0	0	1	3220	0	0	0
18	0	272	1	1	1	2	no	0	2	2	0	0	0	0	0	0	0	0	1	3000	0	0	0
18	0	260	1	1	1	2	no	0	2	2	0	0	0	0	0	0	0	0	1	2800	0	0	0
18	0	284	1	1	1	2	no	0	2	2	0	0	0	0	0	0	0	0	1	3500	0	0	0
18	0	268	1	1	1	2	no	0	2	2	0	0	0	0	0	0	0	0	1	3700	0	0	0
18	0	280	1	1	1	2	no	0	2	2	0	0	0	0	0	0	0	0	1	2900	0	0	0
18	0	280	1	1	1	2	no	0	2	2	0	0	0	0	0	0	0	0	1	3100	0	0	0
18	0	277	1	1	1	2	no	0	2	2	0	0	0	0	0	0	0	0	1	2400	0	0	0
18	0	273	1	1	1	2	no	0	2	2	0	0	0	0	0	0	0	0	1	3000	0	0	0
18	0	275	1	1	1	2	no	0	2	2	0	0	0	0	0	0	0	0	1	3500	0	0	0
18	0	264	1	1	1	2	PIH	0	2	2	0	0	0	0	0	0	0	0	1	3200	0	2	0
18	0	287	1	1	1	2	no	0	2	2	0	0	0	0	0	0	0	0	1	4170	0	0	0
18	0	273	1	1	1	2	no	0	2	2	0	0	0	0	0	0	0	0	1	3275	0	0	0
18	0	264	1	1	1	2	no	0	2	2	0	0	0	0	0	0	0	0	1	2955	0	0	0
18	0	262	1	1	1	2	no	0	2	2	0	0	0	0	0	0	0	0	1	3500	0	0	0
18	0	279	1	1	1	2	no	0	2	2	0	0	0	0	0	0	0	0	1	3500	0	0	0
18	0	280	1	1	1	2	no	0	2	2	0	0	0	0	0	0	0	0	1	3500	0	0	0
18	0	280	1	1	1	2	no	0	2	2	0	0	0	0	0	0	0	0	1	3500	0	0	0
18	0	280	1	1	1	2	no	0	2	2	0	0	0	0	0	0	0	0	1	3000	0	0	0
18	0	286	1	1	1	2	no	0	2	2	0	0	0	0	0	0	0	0	1	3000	0	0	0
18	0	250	1	1	1	2	no	0	2	2	0	0	0	0	0	0	0	0	1	2500	1	0	0
18	0	245	1	1	1	2	no	0	2	2	0	0	0	0	0	0	0	0	1	4400	1	0	0
18	0	254	1	1	1	2	no	0	2	2	0	0	0	0	0	0	0	0	1	3000	1	0	0
18	0	246	1	1	1	2	no	0	2	2	0	0	0	0	0	0	0	0	1	3000	1	0	0
18	0	257	1	1	1	2	no	0	2	2	0	0	0	0	0	0	0	0	1	2500	1	0	0
18	0	217	1	1	1	2	no	0	2	2	0	0	0	0	0	0	0	0	1	3075	1	0	0
18	0	240	1	1	1	2	no	0	2	2	0	0	0	0	0	0	0	0	1	3000	1	0	0
18	0	234	1	1	1	2	no	0	2	2	0	0	0	0	0	0	0	0	1	3500	1	0	0
18	0	240	1	1	1	2	no	0	2	2	0	0	0	0	0	0	0	0	1	2620	1	0	0
18	0	254	1	1	1	2	no	0	2	2	0	0	0	0	0	0	0	0	1	3500	1	0	0
18	0	233	1	1	1	2	no	0	2	2	0	0	0	0	0	0	0	0	1	3000	1	0	0
18	0	242	1	1	1	2	no	0	2	2	0	0	0	0	0	0	0	0	1	2500	1	0	0
18	0	246	1	1	1	2	no	0	2	2	0	0	0	0	0	0	0	0	1	3000	1	0	0
18	0	252	1	1	1	2	no	0	2	2	0	0	0	0	0	0	0	0	1	2970	1	0	0
18	0	256	1	1	1	2	no	0	2	2	0	0	0	0	0	0	0	0	1	3200	1	0	0
18	0	295	1	1	1	2	no	0	2	2	0	0	0	0	0	0	0	0	1	2500	0	0	0
18	0	293	1	1	1	2	no	0	2	2	0	0	0	0	0	0	0	0	1	3000	0	0	0
18	0	291	1	1	1	2	no	0	2	2	0	0	0	0	0	0	0	0	1	2500	0	0	0
18	0	288	1	1	1	2	no	0	2	2	0	0	0	0	0	0	0	0	1	3200	0	0	0
18	0	290	1	1	1	2	no	0	2	2	0	0	0	0	0	0	0	0	1	3400	0	0	0
18	0	289	1	1	1	2	no	0	2	2	0	0	0	0	0	0	0	0	1	4000	0	0	0
18	0	294	1	1	1	2	no	0	2	2	0	0	0	0	0	0	0	0	1	2600	0	0	0
18	0	289	1	1	1	2	no	0	2	2	0	0	0	0	0	0	0	0	1	2680	0	0	0
18	0	297	1	1	1	2	no	0	2	2	0	0	0	0	0	0	0	0	1	3300	0	0	0
18	0	276	0	1	1	2	no	0	2	2	0	0	0	0	0	0	0	0	1	2800	0	0	0
18	0	290	0	1	1	2	no	0	2	2	0	0	0	0	0	0	0	0	1	2500	0	0	0
19	0	280	1	1	1	2	PIH	0	2	2	0	0	0	1	0	0	0	1	1	3110	0	2	0
19	0	283	1	1	1	2	Anemia	0	2	2	0	0	0	0	0	1	0	0	1	3200	0	0	0
19	0	263	1	1	1	2	Anemia	0	2	2	0	0	0	0	0	1	0	0	1	2400	0	0	0
19	0	273	1	1	1	2	Sub-fertility	1	2	2	0	0	0	0	0	0	0	0	1	3000	0	0	0
19	0	287	1	1	1	2	no	0	2	2	0	0	0	0	0	0	0	0	1	3000	0	0	0
19	0	287	1	1	1	2	no	0	2	2	0	0	0	0	0	0	0	0	1	3500	0	0	0
19	0	284	1	1	1	2	no	0	2	2	0	0	0	0	0	0	0	0	1		0	0	0
19	0	280	1	1	1	2	Hypothyroidism	0	2	2	0	0	0	0	1	0	0	0	1	3600	0	0	0
19	0	279	1	1	1	2	no	0	2	2	0	0	0	0	0	0	0	0	1	2500	0	0	0
19	0	280	1	1	1	2	no	0	2	2	0	0	0	0	0	0	0	0	1	2500	0	0	0
19	0	281	1	1	1	2	no	0	2	2	0	0	0	0	0	0	0	0	1	2900	0	0	0
19	0	284	1	1	1	2	no	0	2	2	0	0	0	0	0	0	0	0	1	2500	0	0	0
19	0	285	1	1	1	2	no	0	2	2	0	0	0	0	0	0	0	0	1	2900	0	0	0
19	0	279	1	1	1	2	no	0	2	2	0	0	0	0	0	0	0	0	1	3100	0	0	0
19	0	285	1	1	1	2	no	0	2	2	0	0	0	0	0	0	0	0	1	3500	0	0	0
19	0	275	1	1	1	2	no	0	2	2	0	0	0	0	0	0	0	0	1	2500	0	0	0
19	0	275	1	1	1	2	no	0	2	2	0	0	0	0	0	0	0	0	1	3500	0	0	0
19	0	278	1	1	1	2	no	0	2	2	0	0	0	0	0	0	0	0	1	3000	0	0	0
19	0	252	1	1	1	2	no	0	2	2	0	0	0	0	0	0	0	0	1	2700	1	0	0
19	0	288	1	1	1	2	no	0	2	2	0	0	0	0	0	0	0	0	1	2350	0	0	0
19	0	289	1	1	1	2	no	0	2	2	0	0	0	0	0	0	0	0	1	1950	0	0	0
19	0	285	1	1	1	2	no	0	2	2	0	0	0	0	0	0	0	0	1	2900	0	0	0
19	0	284	1	1	1	2	no	0	2	2	0	0	0	0	0	0	0	0	1	2500	0	0	0
19	0	270	1	1	1	2	no	0	2	2	0	0	0	0	0	0	0	0	1	3160	0	0	0
19	0	269	1	1	1	2	no	0	2	2	0	0	0	0	0	0	0	0	1	2500	0	0	0
19	0	281	1	1	1	2	no	0	2	2	0	0	0	0	0	0	0	0	1	4000	0	0	0
19	0	284	1	1	1	2	no	0	2	2	0	0	0	0	0	0	0	0	1	2700	0	0	0
19	0	280	1	1	1	2	no	0	2	2	0	0	0	0	0	0	0	0	1	3000	0	0	0
19	0	285	1	1	1	2	no	0	2	2	0	0	0	0	0	0	0	0	1	3145	0	0	0
19	0	283	1	1	1	2	no	0	2	2	0	0	0	0	0	0	0	0	1	2500	0	0	0
19	0	265	1	1	1	2	no	0	2	2	0	0	0	0	0	0	0	0	1	2480	0	0	0
19	0	264	1	1	1	2	no	0	2	2	0	0	0	0	0	0	0	0	1	2000	0	0	0
19	0	285	1	1	1	2	no	0	2	2	0	0	0	0	0	0	0	0	1	3600	0	0	0
19	0	280	1	1	1	2	no	0	2	2	0	0	0	0	0	0	0	0	1	3500	0	0	0
19	0	286	1	1	1	2	no	0	2	2	0	0	0	0	0	0	0	0	1	4000	0	0	0
19	0	283	1	1	1	2	no	0	2	2	0	0	0	0	0	0	0	0	1	3200	0	0	0
19	0	271	1	1	1	2	no	0	2	2	0	0	0	0	0	0	0	0	1	2600	0	0	0
19	0	277	1	1	1	2	no	0	2	2	0	0	0	0	0	0	0	0	1	2700	0	0	0
19	0	281	1	1	1	2	no	0	2	2	0	0	0	0	0	0	0	0	1	2400	0	0	0
19	0	273	1	1	1	2	no	0	2	2	0	0	0	0	0	0	0	0	1	3100	0	0	0
19	0	277	1	1	1	2	no	0	2	2	0	0	0	0	0	0	0	0	1	2400	0	0	0
19	0	279	1	1	1	2	no	0	2	2	0	0	0	0	0	0	0	0	1	3000	0	0	0
19	0	261	1	1	1	2	no	0	2	2	0	0	0	0	0	0	0	0	1	3300	0	0	0
19	0	279	1	1	1	2	no	0	2	2	0	0	0	0	0	0	0	0	1	2250	0	0	0
19	0	274	1	1	1	2	no	0	2	2	0	0	0	0	0	0	0	0	1	2250	0	0	0
19	0	286	1	1	1	2	no	0	2	2	0	0	0	0	0	0	0	0	1	3240	0	0	0
19	0	268	1	1	1	2	no	0	2	2	0	0	0	0	0	0	0	0	1	3500	0	0	0
19	0	277	1	1	1	2	no	0	2	2	0	0	0	0	0	0	0	0	1	3300	0	0	0
19	0	276	1	1	1	2	no	0	2	2	0	0	0	0	0	0	0	0	1	3500	0	0	0
19	0	286	1	1	1	2	no	0	2	2	0	0	0	0	0	0	0	0	1	2300	0	0	0
19	0	280	1	1	1	2	no	0	2	2	0	0	0	0	0	0	0	0	1	3100	0	0	0
19	0	285	1	1	1	2	no	0	2	2	0	0	0	0	0	0	0	0	1	2800	0	0	0
19	0	270	1	1	1	2	no	0	2	2	0	0	0	0	0	0	0	0	1	2900	0	0	0
19	0	277	1	1	1	2	no	0	2	2	0	0	0	0	0	0	0	0	1	2800	0	0	0
19	0	267	1	1	1	2	no	0	2	2	0	0	0	0	0	0	0	0	1	3000	0	0	0
19	0	274	1	1	1	2	no	0	2	2	0	0	0	0	0	0	0	0	1	2700	0	0	0
19	0	285	1	1	1	2	no	0	2	2	0	0	0	0	0	0	0	0	1	3445	0	0	0
19	0	278	1	1	1	2	no	0	2	2	0	0	0	0	0	0	0	0	1	3000	0	0	0
19	0	282	1	1	1	2	no	0	2	2	0	0	0	0	0	0	0	0	1	2915	0	0	0
19	0	274	1	1	1	2	no	0	2	2	0	0	0	0	0	0	0	0	1	3000	0	0	0
19	0	279	1	1	1	2	no	0	2	2	0	0	0	0	0	0	0	0	1	2850	0	0	0
19	0	268	1	1	1	2	no	0	2	2	0	0	0	0	0	0	0	0	1	2600	0	0	0
19	0	286	1	1	1	2	no	0	2	2	0	0	0	0	0	0	0	0	1	3235	0	0	0
19	0	262	1	1	1	2	no	0	2	2	0	0	0	0	0	0	0	0	1	3750	0	0	0
19	0	283	1	1	1	2	no	0	2	2	0	0	0	0	0	0	0	0	1	2400	0	0	0
19	0	277	1	1	1	2	no	0	2	2	0	0	0	0	0	0	0	0	1	3600	0	0	0
19	0	271	1	1	1	2	no	0	2	2	0	0	0	0	0	0	0	0	1	2800	0	0	0
19	0	282	1	1	1	2	no	0	2	2	0	0	0	0	0	0	0	0	1	4200	0	0	0
19	0	281	1	1	1	2	no	0	2	2	0	0	0	0	0	0	0	0	1	3500	0	0	0
19	0	275	1	1	1	2	no	0	2	2	0	0	0	0	0	0	0	0	1	2900	0	0	0
19	0	266	1	1	1	2	no	0	2	2	0	0	0	0	0	0	0	0	1	3080	0	0	0
19	0	264	1	1	1	2	no	0	2	2	0	0	0	0	0	0	0	0	1	3500	0	0	0
19	0	276	1	1	1	2	no	0	2	2	0	0	0	0	0	0	0	0	1	2700	0	0	0
19	0	263	1	1	1	2	no	0	2	2	0	0	0	0	0	0	0	0	1	2750	0	0	0
19	0	274	1	1	1	2	no	0	2	2	0	0	0	0	0	0	0	0	1	3400	0	0	0
19	0	270	1	1	1	2	no	0	2	2	0	0	0	0	0	0	0	0	1	3250	0	0	0
19	0	279	1	1	1	2	no	0	2	2	0	0	0	0	0	0	0	0	1	3200	0	0	0
19	0	274	1	1	1	2	no	0	2	2	0	0	0	0	0	0	0	0	1	2500	0	0	0
19	0	275	1	1	1	2	no	0	2	2	0	0	0	0	0	0	0	0	1	3000	0	0	0
19	0	280	1	1	1	2	no	0	2	2	0	0	0	0	0	0	0	0	1	2800	0	0	0
19	0	270	1	1	1	2	no	0	2	2	0	0	0	0	0	0	0	0	1	2800	0	0	0
19	0	275	1	1	1	2	no	0	2	2	0	0	0	0	0	0	0	0	1	3000	0	0	0
19	0	286	1	1	1	2	no	0	2	2	0	0	0	0	0	0	0	0	1	3750	0	0	0
19	0	280	1	1	1	2	no	0	2	2	0	0	0	0	0	0	0	0	1	2735	0	0	0
19	0	281	1	1	1	2	no	0	2	2	0	0	0	0	0	0	0	0	1	2285	0	0	0
19	0	287	1	1	1	2	no	0	2	2	0	0	0	0	0	0	0	0	1	2700	0	0	0
19	0	284	1	1	1	2	no	0	2	2	0	0	0	0	0	0	0	0	1	5200	0	0	0
19	0	282	1	1	1	2	no	0	2	2	0	0	0	0	0	0	0	0	1	2500	0	0	0
19	0	259	1	1	1	2	no	0	2	2	0	0	0	0	0	0	0	0	1	3500	1	0	0
19	0	273	1	1	1	2	no	0	2	2	0	0	0	0	0	0	0	0	1	3200	0	0	0
19	0	268	1	1	1	2	no	0	2	2	0	0	0	0	0	0	0	0	1	3890	0	0	0
19	0	271	1	1	1	2	no	0	2	2	0	0	0	0	0	0	0	0	1	2900	0	0	0
19	0	277	1	1	1	2	no	0	2	2	0	0	0	0	0	0	0	0	1	2800	0	0	0
19	0	280	1	1	1	2	no	0	2	2	0	0	0	0	0	0	0	0	1	3000	0	0	0
19	0	284	1	1	1	2	no	0	2	2	0	0	0	0	0	0	0	0	1	2950	0	0	0
19	0	274	1	1	1	2	no	0	2	2	0	0	0	0	0	0	0	0	1	2600	0	0	0
19	0	276	1	1	1	2	no	0	2	2	0	0	0	0	0	0	0	0	1	3700	0	0	0
19	0	273	1	1	1	2	no	0	2	2	0	0	0	0	0	0	0	0	1	3500	0	0	0
19	0	273	1	1	1	2	no	0	2	2	0	0	0	0	0	0	0	0	1	3410	0	0	0
19	0	279	1	1	1	2	no	0	2	2	0	0	0	0	0	0	0	0	1	3500	0	0	0
19	0	268	1	1	1	2	no	0	2	2	0	0	0	0	0	0	0	0	1	2500	0	0	0
19	0	277	1	1	1	2	no	0	2	2	0	0	0	0	0	0	0	0	1	3400	0	0	0
19	0	280	1	1	1	2	no	0	2	2	0	0	0	0	0	0	0	0	1	2900	0	0	0
19	0	272	1	1	1	2	no	0	2	2	0	0	0	0	0	0	0	0	1	3000	0	0	0
19	0	277	1	1	1	2	no	0	2	2	0	0	0	0	0	0	0	0	1	3050	0	0	0
19	0	287	1	1	1	2	no	0	2	2	0	0	0	0	0	0	0	0	1	3000	0	0	0
19	0	275	1	1	1	2	no	0	2	2	0	0	0	0	0	0	0	0	1	3000	0	0	0
19	0	275	1	1	1	2	no	0	2	2	0	0	0	0	0	0	0	0	1	3700	0	0	0
19	0	260	1	1	1	2	no	0	2	2	0	0	0	0	0	0	0	0	1	2800	0	0	0
19	0	279	1	1	1	2	no	0	2	2	0	0	0	0	0	0	0	0	1	3200	0	0	0
19	0	266	1	1	1	2	no	0	2	2	0	0	0	0	0	0	0	0	1	2500	0	0	0
19	0	275	1	1	1	2	no	0	2	2	0	0	0	0	0	0	0	0	1	3900	0	0	0
19	0	286	1	1	1	2	no	0	2	2	0	0	0	0	0	0	0	0	1	3400	0	0	0
19	0	282	1	1	1	2	no	0	2	2	0	0	0	0	0	0	0	0	1	3400	0	0	0
19	0	264	1	1	1	2	no	0	2	2	0	0	0	0	0	0	0	0	1	3000	0	0	0
19	0	259	1	1	1	2	no	0	2	2	0	0	0	0	0	0	0	0	1	2500	1	0	0
19	0	276	1	1	1	2	no	0	2	2	0	0	0	0	0	0	0	0	1	2700	0	0	0
19	0	264	1	1	1	2	no	0	2	2	0	0	0	0	0	0	0	0	1	3500	0	0	0
19	0	266	1	1	1	2	no	0	2	2	0	0	0	0	0	0	0	0	1	3300	0	0	0
19	0	269	1	1	1	2	no	0	2	2	0	0	0	0	0	0	0	0	1	2500	0	0	0
19	0	279	1	1	1	2	no	0	2	2	0	0	0	0	0	0	0	0	1	3000	0	0	0
19	0	281	1	1	1	2	no	0	2	2	0	0	0	0	0	0	0	0	1	3000	0	0	0
19	0	259	1	1	1	2	no	0	2	2	0	0	0	0	0	0	0	0	1	2500	1	0	0
19	0	272	1	1	1	2	no	0	2	2	0	0	0	0	0	0	0	0	1	2800	0	0	0
19	0	283	1	1	1	2	no	0	2	2	0	0	0	0	0	0	0	0	1	3100	0	0	0
19	0	285	1	1	1	2	no	0	2	2	0	0	0	0	0	0	0	0	1	2700	0	0	0
19	0	269	1	1	1	2	no	0	2	2	0	0	0	0	0	0	0	0	1	2000	0	0	0
19	0	278	1	1	1	2	no	0	2	2	0	0	0	0	0	0	0	0	1	2990	0	0	0
19	0	271	1	1	1	2	no	0	2	2	0	0	0	0	0	0	0	0	1	3000	0	0	0
19	0	286	1	1	1		no	0	2	2	0	0	0	0	0	0	0	0	1	2600	0	0	0
19	0	277	1	1	1	2	no	0	2	2	0	0	0	0	0	0	0	0	1	3000	0	0	0
19	0	280	1	1	1	2	no	0	2	2	0	0	0	0	0	0	0	0	1	3490	0	0	0
19	0	272	1	1	1	2	no	0	2	2	0	0	0	0	0	0	0	0	1	3500	0	0	0
19	0	283	1	1	1	2	no	0	2	2	0	0	0	0	0	0	0	0	1	3000	0	0	0
19	0	275	1	1	1	2	no	0	2	2	0	0	0	0	0	0	0	0	1	2710	0	0	0
19	0	275	1	1	1	2	no	0	2	2	0	0	0	0	0	0	0	0	1	3500	0	0	0
19	0	279	1	1	1	2	no	0	2	2	0	0	0	0	0	0	0	0	1	2800	0	0	0
19	0	277	1	1	1	2	no	0	2	2	0	0	0	0	0	0	0	0	1	2500	0	0	0
19	0	281	1	1	1	2	no	0	2	2	0	0	0	0	0	0	0	0	1	3000	0	0	0
19	0	284	1	1	1	2	no	0	2	2	0	0	0	0	0	0	0	0	1	2900	0	0	0
19	0	286	1	1	1	2	no	0	2	2	0	0	0	0	0	0	0	0	1	3100	0	0	0
19	0	271	1	1	1	2	no	0	2	2	0	0	0	0	0	0	0	0	1	3000	0	0	0
19	0	268	1	1	1	2	no	0	2	2	0	0	0	0	0	0	0	0	1	3490	0	0	0
19	0	275	1	1	1	2	no	0	2	2	0	0	0	0	0	0	0	0	1	2825	0	0	0
19	0	273	1	1	1	2	no	0	2	2	0	0	0	0	0	0	0	0	1	1900	0	0	0
19	0	276	1	1	1	2	no	0	2	2	0	0	0	0	0	0	0	0	1	2500	0	0	0
19	0	265	1	1	1	2	no	0	2	2	0	0	0	0	0	0	0	0	1	2800	0	0	0
19	0	263	1	1	1	2	no	0	2	2	0	0	0	0	0	0	0	0	1	3200	0	0	0
19	0	285	1	1	1	2	no	0	2	2	0	0	0	0	0	0	0	0	1	2900	0	0	0
19	0	273	1	1	1	2	no	0	2	2	0	0	0	0	0	0	0	0	1	3900	0	0	0
19	0	268	1	1	1	2	no	0	2	2	0	0	0	0	0	0	0	0	1	2500	0	0	0
19	0	272	1	1	1	2	PIH	0	2	2	0	0	0	0	0	0	0	0	1	3900	0	2	0
19	0	286	1	1	1	2	no	0	2	2	0	0	0	0	0	0	0	0	1	3000	0	0	0
19	0	282	1	1	1	2	no	0	2	2	0	0	0	0	0	0	0	0	1	3200	0	0	0
19	0	283	1	1	1	2	no	0	2	2	0	0	0	0	0	0	0	0	1	3300	0	0	0
19	0	280	1	1	1	2	no	0	2	2	0	0	0	0	0	0	0	0	1	2500	0	0	0
19	0	265	1	1	1	2	no	0	2	2	0	0	0	0	0	0	0	0	1	2800	0	0	0
19	0	274	1	1	1	2	no	0	2	2	0	0	0	0	0	0	0	0	1	2300	0	0	0
19	0	271	1	1	1	2	no	0	2	2	0	0	0	0	0	0	0	0	1	3300	0	0	0
19	0	278	1	1	1	2	no	0	2	2	0	0	0	0	0	0	0	0	1	2500	0	0	0
19	0	280	1	1	1	2	no	0	2	2	0	0	0	0	0	0	0	0	1	3000	0	0	0
19	0	284	1	1	1	2	no	0	2	2	0	0	0	0	0	0	0	0	1	2600	0	0	0
19	0	279	1	1	1	2	no	0	2	2	0	0	0	0	0	0	0	0	1	2800	0	0	0
19	0	277	1	1	1	2	no	0	2	2	0	0	0	0	0	0	0	0	1	2885	0	0	0
19	0	275	1	1	1	2	no	0	2	2	0	0	0	0	0	0	0	0	1	3755	0	0	0
19	0	266	1	1	1	2	no	0	2	2	0	0	0	0	0	0	0	0	1	2700	0	0	0
19	0	268	1	1	1	2	no	0	2	2	0	0	0	0	0	0	0	0	1	3185	0	0	0
19	0	269	1	1	1	2	no	0	2	2	0	0	0	0	0	0	0	0	1	3000	0	0	0
19	0	268	1	1	1	2	no	0	2	2	0	0	0	0	0	0	0	0	1	3000	0	0	0
19	0	283	1	1	1	2	no	0	2	2	0	0	0	0	0	0	0	0	1	2580	0	0	0
19	0	268	1	1	1	2	no	0	2	2	0	0	0	0	0	0	0	0	1	2100	0	0	0
19	0	268	1	1	1	2	no	0	2	2	0	0	0	0	0	0	0	0	1	3100	0	0	0
19	0	273	1	1	1	2	no	0	2	2	0	0	0	0	0	0	0	0	1	3340	0	0	0
19	0	266	1	1	1	2	no	0	2	2	0	0	0	0	0	0	0	0	1	3000	0	0	0
19	0	281	1	1	1	2	no	0	2	2	0	0	0	0	0	0	0	0	1	3250	0	0	0
19	0	272	1	1	1	2	no	0	2	2	0	0	0	0	0	0	0	0	1	2800	0	0	0
19	0	267	1	1	1	2	no	0	2	2	0	0	0	0	0	0	0	0	1	2150	0	0	0
19	0	218	1	1	1	2	UTI	0	2	2	0	1	0	0	0	0	0	0	1	3400	1	0	0
19	0	249	1	1	1	2	no	0	2	2	0	0	0	0	0	0	0	0	1	2800	1	0	0
19	0	235	1	1	1	2	no	0	2	2	0	0	0	0	0	0	0	0	1	3000	1	0	0
19	0	250	1	1	1	2	no	0	2	2	0	0	0	0	0	0	0	0	1	1900	1	0	0
19	0	252	1	1	1	2	no	0	2	2	0	0	0	0	0	0	0	0	1	2200	1	0	0
19	0	252	1	1	1	2	no	0	2	2	0	0	0	0	0	0	0	0	1	2000	1	0	0
19	0	244	1	1	1	2	no	0	2	2	0	0	0	0	0	0	0	0	1	3200	1	0	0
19	0	252	1	1	1	2	CVD	0	2	2	0	0	0	0	0	0	0	0	1	3000	1	0	0
19	0	250	1	1	1	2	no	0	2	2	0	0	0	0	0	0	0	0	1	3200	1	0	0
19	0	252	1	1	1	2	no	0	2	2	0	0	0	0	0	0	0	0	1	2955	1	0	0
19	0	248	1	1	1	2	no	0	2	2	0	0	0	0	0	0	0	0	1	3500	1	0	0
19	0	257	1	1	1	2	no	0	2	2	0	0	0	0	0	0	0	0	1	3500	1	0	0
19	0	240	1	1	1	2	no	0	2	2	0	0	0	0	0	0	0	0	1	2600	1	0	0
19	0	252	1	1	1	2	no	0	2	2	0	0	0	0	0	0	0	0	1	3800	1	0	0
19	0	247	1	1	1	2	no	0	2	2	0	0	0	0	0	0	0	0	1	3250	1	0	0
19	0	258	1	1	1	2	no	0	2	2	0	0	0	0	0	0	0	0	1	3110	1	0	0
19	0	243	1	1	1	2	no	0	2	2	0	0	0	0	0	0	0	0	1	3200	1	0	0
19	0	258	1	1	1	2	no	0	2	2	0	0	0	0	0	0	0	0	1	3100	1	0	0
19	0	238	1	1	1	2	PIH	0	2	2	0	0	0	0	0	0	0	0	1	3500	1	2	0
19	0	233	1	1	1	2	no	0	2	2	0	0	0	0	0	0	0	0	1	2800	1	0	0
19	0	257	1	1	1	2	no	0	2	2	0	0	0	0	0	0	0	0	1	2100	1	0	0
19	0	254	1	1	1	2	no	0	2	2	0	0	0	0	0	0	0	0	1	2300	1	0	0
19	0	254	1	1	1	2	no	0	2	2	0	0	0	0	0	0	0	0	1	3600	1	0	0
19	0	238	1	1	1	2	no	0	2	2	0	0	0	0	0	0	0	0	1	2600	1	0	0
19	0	254	1	1	1	2	no	0	2	2	0	0	0	0	0	0	0	0	1	3300	1	0	0
19	0	241	1	1	1	2	no	0	2	2	0	0	0	0	0	0	0	0	1	2800	1	0	0
19	0	240	1	1	1	2	no	0	2	2	0	0	0	0	0	0	0	0	1	3500	1	0	0
19	0	294	1	1	1	2	no	0	2	2	0	0	0	0	0	0	0	0	1	3500	0	0	0
19	0	289	1	1	1	2	no	0	2	2	0	0	0	0	0	0	0	0	1	3000	0	0	0
19	0	291	1	1	1	2	no	0	2	2	0	0	0	0	0	0	0	0	1	2700	0	0	0
19	0	289	1	1	1	2	no	0	2	2	0	0	0	0	0	0	0	0	1	2690	0	0	0
19	0	293	1	1	1	2	no	0	2	2	0	0	0	0	0	0	0	0	1	3400	0	0	0
19	0	289	1	1	1	2	no	0	2	2	0	0	0	0	0	0	0	0	1	3500	0	0	0
19	0	288	1	1	1	2	no	0	2	2	0	0	0	0	0	0	0	0	1	2500	0	0	0
19	0	289	1	1	1	2	no	0	2	2	0	0	0	0	0	0	0	0	1	3000	0	0	0
19	0	292	1	1	1	2	no	0	2	2	0	0	0	0	0	0	0	0	1	2500	0	0	0
19	0	293	1	1	1	2	no	0	2	2	0	0	0	0	0	0	0	0	1	3000	0	0	0
19	0	296	1	1	1	2	no	0	2	2	0	0	0	0	0	0	0	0	1	3250	0	0	0
19	0	291	1	1	1	2	no	0	2	2	0	0	0	0	0	0	0	0	1	2300	0	0	0
19	0	293	1	1	1	2	no	0	2	2	0	0	0	0	0	0	0	0	1	3000	0	0	0
19	0	303	1	1	1	2	no	0	2	2	0	0	0	0	0	0	0	0	1	2800	0	0	0
19	0	308	1	1	1	2	no	0	2	2	0	0	0	0	0	0	0	0	1	3400	0	0	0
19	0	288	1	1	1	2	no	0	2	2	0	0	0	0	0	0	0	0	1	3000	0	0	0
19	0	285	0	1	1	2	no	0	2	2	0	0	0	0	0	0	0	0	1	2955	0	0	0
20	0	271	1	1	1	2	HBSAG +	0	2	1	0	0	0	0	0	0	0	0	1	3100	0	0	0
20	0	296	1	1	1	2	Anemia	0	2	2	0	0	0	0	0	1	0	0	1	3300	0	0	0
20	0	275	1	1	1	2	Chronic HTN	0	2	2	1	0	0	0	0	0	0	0	1	3500	0	0	0
20	0	277	1	1	1	2	no	0	2	2	0	0	0	0	0	0	0	0	1	3200	0	0	0
20	0	277	1	1	1	2	no	0	2	2	0	0	0	0	0	0	0	0	1	3000	0	0	0
20	0	259	1	1	1	2	no	0	2	2	0	0	0	0	0	0	0	0	1	3500	1	0	0
20	0	276	1	1	1	2	no	0	2	2	0	0	0	0	0	0	0	0	1	3500	0	0	0
20	0	275	1	1	1	2	no	0	2	2	0	0	0	0	0	0	0	0	1	3000	0	0	0
20	0	269	1	1	1	2	no	0	2	2	0	0	0	0	0	0	0	0	1	3500	0	0	0
20	0	287	1	1	1	2	no	0	2	2	0	0	0	0	0	0	0	0	1	3500	0	0	0
20	0	276	1	1	1	2	no	0	2	2	0	0	0	0	0	0	0	0	1	3500	0	0	0
20	0	262	1	1	1	2	no	0	2	2	0	0	0	0	0	0	0	0	1	3500	0	0	0
20	0	260	1	1	1	2	no	0	2	2	0	0	0	0	0	0	0	0	1	2500	0	0	0
20	0	261	1	1	1	2	no	0	2	2	0	0	0	0	0	0	0	0	1	3200	0	0	0
20	0	275	1	1	1	2	no	0	2	2	0	0	0	0	0	0	0	0	1	2700	0	0	0
20	0	278	1	1	1	2	no	0	2	2	0	0	0	0	0	0	0	0	1	2600	0	0	0
20	0	287	1	1	1	2	no	0	2	2	0	0	0	0	0	0	0	0	1	3400	0	0	0
20	0	264	1	1	1	2	no	0	2	2	0	0	0	0	0	0	0	0	1	2700	0	0	0
20	0	249	1	1	1	2	no	0	2	2	0	0	0	0	0	0	0	0	1	3750	1	0	0
20	0	245	1	1	1	2	no	0	2	2	0	0	0	0	0	0	0	0	1	2700	1	0	0
20	0	250	1	1	1	2	PIH	0	2	2	0	0	0	0	0	0	0	0	1	3600	1	2	0
20	0	288	1	1	1	2	no	0	2	2	0	0	0	0	0	0	0	0	1	3700	0	0	0
20	0	259	1	1	1	2	no	0	2	2	0	0	0	0	0	0	0	0	1	2900	1	0	0
20	0	263	1	1	1	2	no	0	2	2	0	0	0	0	0	0	0	0	1	2740	0	0	0
20	0	278	1	1	1	2	no	0	2	2	0	0	0	0	0	0	0	0	1	2300	0	0	0
20	0	270	1	1	1	2	no	0	2	2	0	0	0	0	0	0	0	0	1	2900	0	0	0
20	0	285	1	1	1	2	no	0	2	2	0	0	0	0	0	0	0	0	1	2370	0	0	0
20	0	268	1	1	1	2	no	0	2	2	0	0	0	0	0	0	0	0	1	3330	0	0	0
20	0	287	1	1	1	2	no	0	2	2	0	0	0	0	0	0	0	0	1	3200	0	0	0
20	0	277	1	1	1	2	no	0	2	2	0	0	0	0	0	0	0	0	1	3000	0	0	0
20	0	285	1	1	1	2	no	0	2	2	0	0	0	0	0	0	0	0	1	2900	0	0	0
20	0	277	1	1	1	2	no	0	2	2	0	0	0	0	0	0	0	0	1	3000	0	0	0
20	0	279	1	1	1	2	no	0	2	2	0	0	0	0	0	0	0	0	1	2500	0	0	0
20	0	284	1	1	1	2	no	0	2	2	0	0	0	0	0	0	0	0	1	2970	0	0	0
20	0	275	1	1	1	2	no	0	2	2	0	0	0	0	0	0	0	0	1	2500	0	0	0
20	0	283	1	1	1	2	no	0	2	2	0	0	0	0	0	0	0	0	1	2700	0	0	0
20	0	274	1	1	1	2	no	0	2	2	0	0	0	0	0	0	0	0	1	3000	0	0	0
20	0	281	1	1	1	2	no	0	2	2	0	0	0	0	0	0	0	0	1	3000	0	0	0
20	0	275	1	1	1	2	no	0	2	2	0	0	0	0	0	0	0	0	1	3500	0	0	0
20	0	267	1	1	1	2	no	0	2	2	0	0	0	0	0	0	0	0	1	3000	0	0	0
20	0	286	1	1	1	2	no	0	2	2	0	0	0	0	0	0	0	0	1	3800	0	0	0
20	0	283	1	1	1	2	no	0	2	2	0	0	0	0	0	0	0	0	1	2400	0	0	0
20	0	287	1	1	1	2	no	0	2	2	0	0	0	0	0	0	0	0	1	2500	0	0	0
20	0	280	1	1	1	2	no	0	2	2	0	0	0	0	0	0	0	0	1	3350	0	0	0
20	0	282	1	1	1	2	no	0	2	2	0	0	0	0	0	0	0	0	1	2500	0	0	0
20	0	286	1	1	1	2	no	0	2	2	0	0	0	0	0	0	0	0	1	3300	0	0	0
20	0	272	1	1	1	2	no	0	2	2	0	0	0	0	0	0	0	0	1	2800	0	0	0
20	0	280	1	1	1	2	no	0	2	2	0	0	0	0	0	0	0	0	1	3000	0	0	0
20	0	271	1	1	1	2	no	0	2	2	0	0	0	0	0	0	0	0	1	3250	0	0	0
20	0	279	1	1	1	2	no	0	2	2	0	0	0	0	0	0	0	0	1	2700	0	0	0
20	0	282	1	1	1	2	no	0	2	2	0	0	0	0	0	0	0	0	1	2360	0	0	0
20	0	269	1	1	1	2	no	0	2	2	0	0	0	0	0	0	0	0	1	2900	0	0	0
20	0	280	1	1	1	2	no	0	2	2	0	0	0	0	0	0	0	0	1	2700	0	0	0
20	0	272	1	1	1	2	no	0	2	2	0	0	0	0	0	0	0	0	1	2700	0	0	0
20	0	280	1	1	1	2	no	0	2	2	0	0	0	0	0	0	0	0	1	2250	0	0	0
20	0	261	1	1	1	2	no	0	2	2	0	0	0	0	0	0	0	0	1	4000	0	0	0
20	0	282	1	1	1	2	no	0	2	2	0	0	0	0	0	0	0	0	1	2600	0	0	0
20	0	283	1	1	1	2	no	0	2	2	0	0	0	0	0	0	0	0	1	3500	0	0	0
20	0	284	1	1	1	2	no	0	2	2	0	0	0	0	0	0	0	0	1	2400	0	0	0
20	0	286	1	1	1	2	no	0	2	2	0	0	0	0	0	0	0	0	1	3000	0	0	0
20	0	266	1	1	1	2	no	0	2	2	0	0	0	0	0	0	0	0	1	2600	0	0	0
20	0	273	1	1	1	2	no	0	2	2	0	0	0	0	0	0	0	0	1	3000	0	0	0
20	0	271	1	1	1	2	no	0	2	2	0	0	0	0	0	0	0	0	1	2925	0	0	0
20	0	271	1	1	1	2	no	0	2	2	0	0	0	0	0	0	0	0	1	3800	0	0	0
20	0	271	1	1	1	2	no	0	2	2	0	0	0	0	0	0	0	0	1	3250	0	0	0
20	0	266	1	1	1	2	no	0	2	2	0	0	0	0	0	0	0	0	1	2700	0	0	0
20	0	261	1	1	1	2	no	0	2	2	0	0	0	0	0	0	0	0	1	2800	0	0	0
20	0	276	1	1	1	2	no	0	2	2	0	0	0	0	0	0	0	0	1	3700	0	0	0
20	0	266	1	1	1	2	no	0	2	2	0	0	0	0	0	0	0	0	1	2900	0	0	0
20	0	275	1	1	1	2	no	0	2	2	0	0	0	0	0	0	0	0	1	2700	0	0	0
20	0	272	1	1	1	2	PIH	0	2	2	0	0	0	0	0	0	0	0	1		0	2	0
20	0	283	1	1	1	2	no	0	2	2	0	0	0	0	0	0	0	0	1	2590	0	0	0
20	0	280	1	1	1	2	no	0	2	2	0	0	0	0	0	0	0	0	1	2900	0	0	0
20	0	278	1	1	1	2	no	0	2	2	0	0	0	0	0	0	0	0	1	2600	0	0	0
20	0	274	1	1	1	2	no	0	2	2	0	0	0	0	0	0	0	0	1	2500	0	0	0
20	0	274	1	1	1	2	no	0	2	2	0	0	0	0	0	0	0	0	1	3400	0	0	0
20	0	271	1	1	1	2	no	0	2	2	0	0	0	0	0	0	0	0	1	2800	0	0	0
20	0	278	1	1	1	2	no	0	2	2	0	0	0	0	0	0	0	0	1	3500	0	0	0
20	0	286	1	1	1	2	no	0	2	2	0	0	0	0	0	0	0	0	1	3500	0	0	0
20	0	261	1	1	1	2	no	0	2	2	0	0	0	0	0	0	0	0	1	3000	0	0	0
20	0	271	1	1	1	2	no	0	2	2	0	0	0	0	0	0	0	0	1	3600	0	0	0
20	0	269	1	1	1	2	no	0	2	2	0	0	0	0	0	0	0	0	1	2800	0	0	0
20	0	277	1	1	1	2	no	0	2	2	0	0	0	0	0	0	0	0	1	3750	0	0	0
20	0	269	1	1	1	2	no	0	2	2	0	0	0	0	0	0	0	0	1	2400	0	0	0
20	0	273	1	1	1	2	no	0	2	2	0	0	0	0	0	0	0	0	1	2902	0	0	0
20	0	276	1	1	1	2	no	0	2	2	0	0	0	0	0	0	0	0	1	2600	0	0	0
20	0	282	1	1	1	2	no	0	2	2	0	0	0	0	0	0	0	0	1	2500	0	0	0
20	0	286	1	1	1	2	no	0	2	2	0	0	0	0	0	0	0	0	1	3000	0	0	0
20	0	270	1	1	1	2	no	0	2	2	0	0	0	0	0	0	0	0	1	2900	0	0	0
20	0	275	1	1	1	2	no	0	2	2	0	0	0	0	0	0	0	0	1	2900	0	0	0
20	0	277	1	1	1	2	no	0	2	2	0	0	0	0	0	0	0	0	1	3200	0	0	0
20	0	285	1	1	1	2	no	0	2	2	0	0	0	0	0	0	0	0	1	3615	0	0	0
20	0	259	1	1	1	2	no	0	2	2	0	0	0	0	0	0	0	0	1	3000	1	0	0
20	0	286	1	1	1	2	no	0	2	2	0	0	0	0	0	0	0	0	1	2600	0	0	0
20	0	283	1	1	1	2	no	0	2	2	0	0	0	0	0	0	0	0	1	2700	0	0	0
20	0	283	1	1	1	2	no	0	2	2	0	0	0	0	0	0	0	0	1	3150	0	0	0
20	0	284	1	1	1	2	no	0	2	2	0	0	0	0	0	0	0	0	1	3400	0	0	0
20	0	285	1	1	1	2	no	0	2	2	0	0	0	0	0	0	0	0	1	3000	0	0	0
20	0	274	1	1	1	2	no	0	2	2	0	0	0	0	0	0	0	0	1	3000	0	0	0
20	0	282	1	1	1	2	no	0	2	2	0	0	0	0	0	0	0	0	1	3425	0	0	0
20	0	269	1	1	1	2	no	0	2	2	0	0	0	0	0	0	0	0	1	3290	0	0	0
20	0	281	1	1	1	2	PIH	0	2	2	0	0	0	0	0	0	0	0	1	2800	0	2	0
20	0	280	1	1	1	2	no	0	2	2	0	0	0	0	0	0	0	0	1	2800	0	0	0
20	0	278	1	1	1	2	no	0	2	2	0	0	0	0	0	0	0	0	1	2100	0	0	0
20	0	280	1	1	1	2	no	0	2	2	0	0	0	0	0	0	0	0	1	2500	0	0	0
20	0	284	1	1	1	2	no	0	2	2	0	0	0	0	0	0	0	0	1	2800	0	0	0
20	0	274	1	1	1	2	no	0	2	2	0	0	0	0	0	0	0	0	1	2750	0	0	0
20	0	268	1	1	1	2	no	0	2	2	0	0	0	0	0	0	0	0	1	3200	0	0	0
20	0	286	1	1	1	2	no	0	2	2	0	0	0	0	0	0	0	0	1	3000	0	0	0
20	0	264	1	1	1	2	no	0	2	2	0	0	0	0	0	0	0	0	1	2900	0	0	0
20	0	265	1	1	1	2	no	0	2	2	0	0	0	0	0	0	0	0	1	3000	0	0	0
20	0	282	1	1	1	2	no	0	2	2	0	0	0	0	0	0	0	0	1	3000	0	0	0
20	0	275	1	1	1	2	no	0	2	2	0	0	0	0	0	0	0	0	1	2500	0	0	0
20	0	266	1	1	1	2	no	0	2	2	0	0	0	0	0	0	0	0	1	3000	0	0	0
20	0	278	1	1	1	2	no	0	2	2	0	0	0	0	0	0	0	0	1	2600	0	0	0
20	0	281	1	1	1	2	no	0	2	2	0	0	0	0	0	0	0	0	1	3000	0	0	0
20	0	261	1	1	1	2	no	0	2	2	0	0	0	0	0	0	0	0	1	2960	0	0	0
20	0	266	1	1	1	2	no	0	2	2	0	0	0	0	0	0	0	0	1	2600	0	0	0
20	0	266	1	1	1	2	no	0	2	2	0	0	0	0	0	0	0	0	1	3000	0	0	0
20	0	286	1	1	1	2	no	0	2	2	0	0	0	0	0	0	0	0	1	3700	0	0	0
20	0	276	1	1	1	2	no	0	2	2	0	0	0	0	0	0	0	0	1	3500	0	0	0
20	0	267	1	1	1	2	no	0	2	2	0	0	0	0	0	0	0	0	1	3000	0	0	0
20	0	285	1	1	1	2	no	0	2	2	0	0	0	0	0	0	0	0	1	3100	0	0	0
20	0	281	1	1	1	2	no	0	2	2	0	0	0	0	0	0	0	0	1	2210	0	0	0
20	0	270	1	1	1	2	no	0	2	2	0	0	0	0	0	0	0	0	1	3530	0	0	0
20	0	280	1	1	1	2	no	0	2	2	0	0	0	0	0	0	0	0	1	3500	0	0	0
20	0	265	1	1	1	2	no	0	2	2	0	0	0	0	0	0	0	0	1	2900	0	0	0
20	0	276	1	1	1	2	no	0	2	2	0	0	0	0	0	0	0	0	1	3000	0	0	0
20	0	280	1	1	1	2	PIH	0	2	2	0	0	0	0	0	0	0	0	1	3000	0	2	0
20	0	285	1	1	1	2	no	0	2	2	0	0	0	0	0	0	0	0	1	3000	0	0	0
20	0	284	1	1	1	2	no	0	2	2	0	0	0	0	0	0	0	0	1	3000	0	0	0
20	0	277	1	1	1	2	no	0	2	2	0	0	0	0	0	0	0	0	1	3260	0	0	0
20	0	272	1	1	1	2	no	0	2	2	0	0	0	0	0	0	0	0	1	2900	0	0	0
20	0	278	1	1	1	2	no	0	2	2	0	0	0	0	0	0	0	0	1	3210	0	0	0
20	0	269	1	1	1	2	no	0	2	2	0	0	0	0	0	0	0	0	1	3200	0	0	0
20	0	280	1	1	1	2	no	0	2	2	0	0	0	0	0	0	0	0	1	3000	0	0	0
20	0	275	1	1	1	2	no	0	2	2	0	0	0	0	0	0	0	0	1	2900	0	0	0
20	0	270	1	1	1	2	no	0	2	2	0	0	0	0	0	0	0	0	1	3900	0	0	0
20	0	272	1	1	1	2	no	0	2	2	0	0	0	0	0	0	0	0	1	2900	0	0	0
20	0	272	1	1	1	2	no	0	2	2	0	0	0	0	0	0	0	0	1	2900	0	0	0
20	0	261	1	1	1	2	no	0	2	2	0	0	0	0	0	0	0	0	1	2900	0	0	0
20	0	280	1	1	1	2	no	0	2	2	0	0	0	0	0	0	0	0	1	2700	0	0	0
20	0	270	1	1	1	2	no	0	2	2	0	0	0	0	0	0	0	0	1	2500	0	0	0
20	0	261	1	1	1	2	no	0	2	2	0	0	0	0	0	0	0	0	1	3200	0	0	0
20	0	269	1	1	1	2	no	0	2	2	0	0	0	0	0	0	0	0	1	2600	0	0	0
20	0	284	1	1	1	2	no	0	2	2	0	0	0	0	0	0	0	0	1	3000	0	0	0
20	0	276	1	1	1	2	no	0	2	2	0	0	0	0	0	0	0	0	1	2300	0	0	0
20	0	283	1	1	1	2	no	0	2	2	0	0	0	0	0	0	0	0	1	3200	0	0	0
20	0	261	1	1	1	2	no	0	2	2	0	0	0	0	0	0	0	0	1	1500	0	0	0
20	0	271	1	1	1	2	no	0	2	2	0	0	0	0	0	0	0	0	1	2900	0	0	0
20	0	280	1	1	1	2	no	0	2	2	0	0	0	0	0	0	0	0	1	2900	0	0	0
20	0	279	1	1	1	2	no	0	2	2	0	0	0	0	0	0	0	0	1	3230	0	0	0
20	0	274	1	1	1	2	no	0	2	2	0	0	0	0	0	0	0	0	1	2650	0	0	0
20	0	281	1	1	1	2	no	0	2	2	0	0	0	0	0	0	0	0	1	3900	0	0	0
20	0	276	1	1	1	2	no	0	2	2	0	0	0	0	0	0	0	0	1	2600	0	0	0
20	0	272	1	1	1	2	no	0	2	2	0	0	0	0	0	0	0	0	1	2700	0	0	0
20	0	268	1	1	1	2	no	0	2	2	0	0	0	0	0	0	0	0	1	2800	0	0	0
20	0	277	1	1	1	2	no	0	2	2	0	0	0	0	0	0	0	0	1	2600	0	0	0
20	0	268	1	1	1	2	no	0	2	2	0	0	0	0	0	0	0	0	1	2200	0	0	0
20	0	263	1	1	1	2	no	0	2	2	0	0	0	0	0	0	0	0	1	3350	0	0	0
20	0	273	1	1	1	2	no	0	2	2	0	0	0	0	0	0	0	0	1	2500	0	0	0
20	0	279	1	1	1	2	no	0	2	2	0	0	0	0	0	0	0	0	1	2000	0	0	0
20	0	259	1	1	1	2	no	0	2	2	0	0	0	0	0	0	0	0	1	2800	1	0	0
20	0	281	1	1	1	2	no	0	2	2	0	0	0	0	0	0	0	0	1	2900	0	0	0
20	0	278	1	1	1	2	no	0	2	2	0	0	0	0	0	0	0	0	1	3000	0	0	0
20	0	285	1	1	1	2	no	0	2	2	0	0	0	0	0	0	0	0	1	3200	0	0	0
20	0	287	1	1	1	2	PIH	0	2	2	0	0	0	0	0	0	0	0	1	3200	0	2	0
20	0	268	1	1	1	2	no	0	2	2	0	0	0	0	0	0	0	0	1	3500	0	0	0
20	0	281	1	1	1	2	no	0	2	2	0	0	0	0	0	0	0	0	1	2600	0	0	0
20	0	279	1	1	1		no	0	2	2	0	0	0	0	0	0	0	0	1	3100	0	0	0
20	0	287	1	1	1	2	no	0	2	2	0	0	0	0	0	0	0	0	1	3400	0	0	0
20	0	274	1	1	1	2	no	0	2	2	0	0	0	0	0	0	0	0	1	2900	0	0	0
20	0	282	1	1	1	2	no	0	2	2	0	0	0	0	0	0	0	0	1	3000	0	0	0
20	0	265	1	1	1	2	no	0	2	2	0	0	0	0	0	0	0	0	1	3000	0	0	0
20	0	266	1	1	1	2	no	0	2	2	0	0	0	0	0	0	0	0	1	2800	0	0	0
20	0	270	1	1	1	2	no	0	2	2	0	0	0	0	0	0	0	0	1	2500	0	0	0
20	0	275	1	1	1	2	no	0	2	2	0	0	0	0	0	0	0	0	1	3100	0	0	0
20	0	275	1	1	1	2	no	0	2	2	0	0	0	0	0	0	0	0	1	3750	0	0	0
20	0	283	1	1	1	2	no	0	2	2	0	0	0	0	0	0	0	0	1	3000	0	0	0
20	0	286	1	1	1	2	no	0	2	2	0	0	0	0	0	0	0	0	1	2165	0	0	0
20	0	287	1	1	1	2	no	0	2	2	0	0	0	0	0	0	0	0	1	2930	0	0	0
20	0	268	1	1	1	2	no	0	2	2	0	0	0	0	0	0	0	0	1	3500	0	0	0
20	0	286	1	1	1	2	no	0	2	2	0	0	0	0	0	0	0	0	1	2500	0	0	0
20	0	277	1	1	1	2	no	0	2	2	0	0	0	0	0	0	0	0	1	2500	0	0	0
20	0	280	1	1	1	2	no	0	2	2	0	0	0	0	0	0	0	0	1	3500	0	0	0
20	0	269	1	1	1	2	no	0	2	2	0	0	0	0	0	0	0	0	1	3000	0	0	0
20	0	279	1	1	1	2	no	0	2	2	0	0	0	0	0	0	0	0	1	2900	0	0	0
20	0	278	1	1	1	2	no	0	2	2	0	0	0	0	0	0	0	0	1	3000	0	0	0
20	0	283	1	1	1	2	no	0	2	2	0	0	0	0	0	0	0	0	1	4000	0	0	0
20	0	279	1	1	1	2	no	0	2	2	0	0	0	0	0	0	0	0	1	3050	0	0	0
20	0	279	1	1	1	2	no	0	2	2	0	0	0	0	0	0	0	0	1	3000	0	0	0
20	0	280	1	1	1	2	no	0	2	2	0	0	0	0	0	0	0	0	1	2800	0	0	0
20	0	278	1	1	1	2	no	0	2	2	0	0	0	0	0	0	0	0	1	3500	0	0	0
20	0	266	1	1	1	2	no	0	2	2	0	0	0	0	0	0	0	0	1	2500	0	0	0
20	0	276	1	1	1	2	no	0	2	2	0	0	0	0	0	0	0	0	1	2900	0	0	0
20	0	280	1	1	1	2	no	0	2	2	0	0	0	0	0	0	0	0	1	3400	0	0	0
20	0	262	1	1	1	2	no	0	2	2	0	0	0	0	0	0	0	0	1	3000	0	0	0
20	0	276	1	1	1	2	no	0	2	2	0	0	0	0	0	0	0	0	1	2900	0	0	0
20	0	282	1	1	1	2	no	0	2	2	0	0	0	0	0	0	0	0	1	2610	0	0	0
20	0	271	1	1	1	2	no	0	2	2	0	0	0	0	0	0	0	0	1	2700	0	0	0
20	0	271	1	1	1	2	no	0	2	2	0	0	0	0	0	0	0	0	1	3300	0	0	0
20	0	268	1	1	1	2	no	0	2	2	0	0	0	0	0	0	0	0	1	2700	0	0	0
20	0	280	1	1	1	2	no	0	2	2	0	0	0	0	0	0	0	0	1	2500	0	0	0
20	0	271	1	1	1	2	no	0	2	2	0	0	0	0	0	0	0	0	1	3200	0	0	0
20	0	281	1	1	1	2	no	0	2	2	0	0	0	0	0	0	0	0	1	2100	0	0	0
20	0	264	1	1	1	2	no	0	2	2	0	0	0	0	0	0	0	0	1	2950	0	0	0
20	0	275	1	1	1	2	PIH	0	2	2	0	0	0	0	0	0	0	0	1	3000	0	2	0
20	0	269	1	1	1	2	no	0	2	2	0	0	0	0	0	0	0	0	1	2500	0	0	0
20	0	267	1	1	1	2	no	0	2	2	0	0	0	0	0	0	0	0	1	2800	0	0	0
20	0	273	1	1	1	2	no	0	2	2	0	0	0	0	0	0	0	0	1	3000	0	0	0
20	0	279	1	1	1	2	no	0	2	2	0	0	0	0	0	0	0	0	1	2800	0	0	0
20	0	266	1	1	1	2	no	0	2	2	0	0	0	0	0	0	0	0	1	2500	0	0	0
20	0	286	1	1	1	2	no	0	2	2	0	0	0	0	0	0	0	0	1	3700	0	0	0
20	0	269	1	1	1	2	no	0	2	2	0	0	0	0	0	0	0	0	1	3000	0	0	0
20	0	269	1	1	1	2	no	0	2	2	0	0	0	0	0	0	0	0	1	3900	0	0	0
20	0	266	1	1	1	2	no	0	2	2	0	0	0	0	0	0	0	0	1	2900	0	0	0
20	0	284	1	1	1	2	no	0	2	2	0	0	0	0	0	0	0	0	1	3180	0	0	0
20	0	283	1	1	1	2	no	0	2	2	0	0	0	0	0	0	0	0	1	1400	0	0	0
20	0	264	1	1	1	2	no	0	2	2	0	0	0	0	0	0	0	0	1	2470	0	0	0
20	0	285	1	1	1	2	no	0	2	2	0	0	0	0	0	0	0	0	1	3000	0	0	0
20	0	277	1	1	1	2	no	0	2	2	0	0	0	0	0	0	0	0	1	3100	0	0	0
20	0	266	1	1	1	2	no	0	2	2	0	0	0	0	0	0	0	0	1	2700	0	0	0
20	0	287	1	1	1	2	no	0	2	2	0	0	0	0	0	0	0	0	1	2000	0	0	0
20	0	247	1	1	1	2	UTI	0	2	2	0	1	0	0	0	0	0	0	1	3900	1	0	0
20	0	231	1	1	1	2	no	0	2	2	0	0	0	0	0	0	0	0	1	3000	1	0	0
20	0	246	1	1	1	2	no	0	2	2	0	0	0	0	0	0	0	0	1	2750	1	0	0
20	0	210	1	1	1	2	no	0	2	2	0	0	0	0	0	0	0	0	1	3200	1	0	0
20	0	236	1	1	1	2	no	0	2	2	0	0	0	0	0	0	0	0	1	3000	1	0	0
20	0	217	1	1	1	2	no	0	2	2	0	0	0	0	0	0	0	0	1	2400	1	0	0
20	0	243	1	1	1	2	URTI	0	2	2	0	0	0	0	0	0	0	0	1	3800	1	0	0
20	0	252	1	1	1	2	no	0	2	2	0	0	0	0	0	0	0	0	1	3500	1	0	0
20	0	245	1	1	1	2	no	0	2	2	0	0	0	0	0	0	0	0	1	2320	1	0	0
20	0	258	1	1	1	2	no	0	2	2	0	0	0	0	0	0	0	0	1	2545	1	0	0
20	0	258	1	1	1	2	no	0	2	2	0	0	0	0	0	0	0	0	1	2050	1	0	0
20	0	254	1	1	1	2	no	0	2	2	0	0	0	0	0	0	0	0	1	3000	1	0	0
20	0	255	1	1	1	2	no	0	2	2	0	0	0	0	0	0	0	0	1	2500	1	0	0
20	0	217	1	1	1	2	no	0	2	2	0	0	0	0	0	0	0	0	1	3000	1	0	0
20	0	243	1	1	1	2	no	0	2	2	0	0	0	0	0	0	0	0	1	3000	1	0	0
20	0	191	1	1	1	2	no	0	2	2	0	0	0	0	0	0	0	0	1		1	0	0
20	0	255	1	1	1	2	no	0	2	2	0	0	0	0	0	0	0	0	1	2000	1	0	0
20	0	250	1	1	1	2	no	0	2	2	0	0	0	0	0	0	0	0	1	3660	1	0	0
20	0	231	1	1	1	2	no	0	2	2	0	0	0	0	0	0	0	0	1	3400	1	0	0
20	0	243	1	1	1	2	no	0	2	2	0	0	0	0	0	0	0	0	1	3170	1	0	0
20	0	256	1	1	1	2	no	0	2	2	0	0	0	0	0	0	0	0	1	3200	1	0	0
20	0	245	1	1	1	2	no	0	2	2	0	0	0	0	0	0	0	0	1	3170	1	0	0
20	0	255	1	1	1	2	no	0	2	2	0	0	0	0	0	0	0	0	1	3000	1	0	0
20	0	242	1	1	1	2	no	0	2	2	0	0	0	0	0	0	0	0	1	3000	1	0	0
20	0	238	1	1	1	2	no	0	2	2	0	0	0	0	0	0	0	0	1	2100	1	0	0
20	0	207	1	1	1	2	no	0	2	2	0	0	0	0	0	0	0	0	1	3435	1	0	0
20	0	288	1	1	1	2	no	0	2	2	0	0	0	0	0	0	0	0	1	2500	0	0	0
20	0	289	1	1	1	2	no	0	2	2	0	0	0	0	0	0	0	0	1	2100	0	0	0
20	0	290	1	1	1	2	no	0	2	2	0	0	0	0	0	0	0	0	1	2800	0	0	0
20	0	288	1	1	1	2	no	0	2	2	0	0	0	0	0	0	0	0	1	2800	0	0	0
20	0	288	1	1	1	2	no	0	2	2	0	0	0	0	0	0	0	0	1	3000	0	0	0
20	0	290	1	1	1	2	no	0	2	2	0	0	0	0	0	0	0	0	1	2600	0	0	0
20	0	294	1	1	1	2	no	0	2	2	0	0	0	0	0	0	0	0	1	3600	0	0	0
20	0	289	1	1	1	2	no	0	2	2	0	0	0	0	0	0	0	0	1	4000	0	0	0
20	0	288	1	1	1	2	no	0	2	2	0	0	0	0	0	0	0	0	1	2300	0	0	0
20	0	290	1	1	1	2	no	0	2	2	0	0	0	0	0	0	0	0	1	3600	0	0	0
20	0	289	1	1	1	2	no	0	2	2	0	0	0	0	0	0	0	0	1	3460	0	0	0
20	0	295	1	1	1	2	no	0	2	2	0	0	0	0	0	0	0	0	1	2150	0	0	0
20	0	288	1	1	1	2	no	0	2	2	0	0	0	0	0	0	0	0	1	3000	0	0	0
20	0	288	1	1	1	2	no	0	2	2	0	0	0	0	0	0	0	0	1	3900	0	0	0
20	0	288	1	1	1	2	no	0	2	2	0	0	0	0	0	0	0	0	1	3055	0	0	0
20	0	290	1	1	1	2	no	0	2	2	0	0	0	0	0	0	0	0	1	2800	0	0	0
20	0	297	1	1	1	2	no	0	2	2	0	0	0	0	0	0	0	0	1	2950	0	0	0
20	0	288	1	1	1	2	no	0	2	2	0	0	0	0	0	0	0	0	1	3600	0	0	0
20	0	291	1	1	1	2	no	0	2	2	0	0	0	0	0	0	0	0	1	3500	0	0	0
20	0	298	1	1	1	2	no	0	2	2	0	0	0	0	0	0	0	0	1	3500	0	0	0
20	0	290	1	1	1	2	no	0	2	2	0	0	0	0	0	0	0	0	1	3330	0	0	0
20	0	289	1	1	1	2	no	0	2	2	0	0	0	0	0	0	0	0	1	3500	0	0	0
20	0	273	0	1	1	2	no	0	2	2	0	0	0	0	0	0	0	0	1	3925	0	0	0
20	0	286	0	1	1	2	no	0	2	2	0	0	0	0	0	0	0	0	1	3000	0	0	0
20	0	285	0	1	1	2	no	0	2	2	0	0	0	0	0	0	0	0	1	3350	0	0	0
20	0	272	0	1	1	2	no	0	2	2	0	0	0	0	0	0	0	0	1	3400	0	0	0
20	0	280	0	1	1	2	no	0	2	2	0	0	0	0	0	0	0	0	1	2500	0	0	0
20	0	238	0	1	1	2	no	0	2	2	0	0	0	0	0	0	0	0	1	3800	1	0	0
21	0	258	1	1	1	2	Anemia	0	2	2	0	0	0	0	0	1	0	0	1	2900	1	0	0
21	1	283	1	1	1	2	no	0	2	2	0	0	0	0	0	0	0	0	1	3300	0	0	0
21	1	270	1	1	1	2	no	0	2	2	0	0	0	0	0	0	0	0	1	3300	0	0	0
21	1	266	1	1	1	2	PIH	0	2	2	0	0	0	0	0	0	0	0	1	3000	0	2	0
21	1	252	1	1	1	2	no	0	2	2	0	0	0	0	0	0	0	0	1	2950	1	0	0
21	0	275		1	1	2	no	0	2	2	0	0	0	0	0	0	0	0	1	3100	0	0	0
21	0	280		1	1	2	no	0	2	2	0	0	0	0	0	0	0	0	1	3500	0	0	0
21	0	266		1	1	2	no	0	2	2	0	0	0	0	0	0	0	0	1	3090	0	0	0
21	0	287		1	1	2	no	0	2	2	0	0	0	0	0	0	0	0	1	2750	0	0	0
21	0	280		1	1	2	no	0	2	2	0	0	0	0	0	0	0	0	1	3350	0	0	0
21	0	279		1	1	2	no	0	2	2	0	0	0	0	0	0	0	0	1	2750	0	0	0
21	0	276		1	1	2	no	0	2	2	0	0	0	0	0	0	0	0	1	2600	0	0	0
21	0	267		1	1	2	no	0	2	2	0	0	0	0	0	0	0	0	1	3850	0	0	0
21	0	257		1	1	2	PIH	0	2	2	0	0	0	0	0	0	0	0	1	3500	1	0	0
21	0	241		1	1	2	no	0	2	2	0	0	0	0	0	0	0	0	1	3400	1	0	0
21	0	288		1	1	2	no	0	2	2	0	0	0	0	0	0	0	0	1	3220	0	0	0
21	0	290		1	1	2	no	0	2	2	0	0	0	0	0	0	0	0	1	2600	0	0	0
21	0	282	1	1	1	2	no	0	2	2	0	0	0	0	0	0	0	0	1	2505	0	0	0
21	0	280	1	1	1	2	no	0	2	2	0	0	0	0	0	0	0	0	1	3000	0	0	0
21	0	271	1	1	1	2	no	0	2	2	0	0	0	0	0	0	0	0	1	3300	0	0	0
21	0	275	1	1	1	2	no	0	2	2	0	0	0	0	0	0	0	0	1	2700	0	0	0
21	0	268	1	1	1	2	no	0	2	2	0	0	0	0	0	0	0	0	1	2650	0	0	0
21	0	276	1	1	1	2	no	0	2	2	0	0	0	0	0	0	0	0	1	2910	0	0	0
21	0	285	1	1	1	2	no	0	2	2	0	0	0	0	0	0	0	0	1	2955	0	0	0
21	0	272	1	1	1	2	no	0	2	2	0	0	0	0	0	0	0	0	1	3300	0	0	0
21	0	278	1	1	1	2	no	0	2	2	0	0	0	0	0	0	0	0	1		0	0	0
21	0	284	1	1	1	2	no	0	2	2	0	0	0	0	0	0	0	0	1	3700	0	0	0
21	0	279	1	1	1	2	no	0	2	2	0	0	0	0	0	0	0	0	1	3500	0	0	0
21	0	283	1	1	1	2	no	0	2	2	0	0	0	0	0	0	0	0	1	2705	0	0	0
21	0	275	1	1	1	2	no	0	2	2	0	0	0	0	0	0	0	0	1	2000	0	0	0
21	0	281	1	1	1	2	no	0	2	2	0	0	0	0	0	0	0	0	1	3500	0	0	0
21	0	272	1	1	1	2	no	0	2	2	0	0	0	0	0	0	0	0	1	2800	0	0	0
21	0	285	1	1	1	2	no	0	2	2	0	0	0	0	0	0	0	0	1	3400	0	0	0
21	0	282	1	1	1	2	no	0	2	2	0	0	0	0	0	0	0	0	1	2900	0	0	0
21	0	286	1	1	1	2	no	0	2	2	0	0	0	0	0	0	0	0	1	3100	0	0	0
21	0	273	1	1	1	2	no	0	2	2	0	0	0	0	0	0	0	0	1	3400	0	0	0
21	0	282	1	1	1	2	no	0	2	2	0	0	0	0	0	0	0	0	1	3400	0	0	0
21	0	287	1	1	1	2	no	0	2	2	0	0	0	0	0	0	0	0	1	4135	0	0	0
21	0	259	1	1	1	2	no	0	2	2	0	0	0	0	0	0	0	0	1	3025	1	0	0
21	0	271	1	1	1	2	no	0	2	2	0	0	0	0	0	0	0	0	1	3000	0	0	0
21	0	284	1	1	1	2	PIH	0	2	2	0	0	0	0	0	0	0	0	1	2950	0	2	0
21	0	277	1	1	1	2	no	0	2	2	0	0	0	0	0	0	0	0	1	2900	0	0	0
21	0	280	1	1	1	2	no	0	2	2	0	0	0	0	0	0	0	0	1	2900	0	0	0
21	0	281	1	1	1	2	no	0	2	2	0	0	0	0	0	0	0	0	1	3500	0	0	0
21	0	261	1	1	1	2	no	0	2	2	0	0	0	0	0	0	0	0	1	2900	0	0	0
21	0	279	1	1	1	2	no	0	2	2	0	0	0	0	0	0	0	0	1	4500	0	0	0
21	0	287	1	1	1	2	no	0	2	2	0	0	0	0	0	0	0	0	1	2300	0	0	0
21	0	270	1	1	1	2	no	0	2	2	0	0	0	0	0	0	0	0	1	2700	0	0	0
21	0	268	1	1	1	2	no	0	2	2	0	0	0	0	0	0	0	0	1	3000	0	0	0
21	0	267	1	1	1	2	no	0	2	2	0	0	0	0	0	0	0	0	1	3600	0	0	0
21	0	279	1	1	1	2	no	0	2	2	0	0	0	0	0	0	0	0	1	3000	0	0	0
21	0	260	1	1	1	2	no	0	2	2	0	0	0	0	0	0	0	0	1	3635	0	0	0
21	0	280	1	1	1	2	no	0	2	2	0	0	0	0	0	0	0	0	1	2900	0	0	0
21	0	278	1	1	1	2	no	0	2	2	0	0	0	0	0	0	0	0	1	3245	0	0	0
21	0	270	1	1	1	2	no	0	2	2	0	0	0	0	0	0	0	0	1		0	0	0
21	0	269	1	1	1	2	PIH, AGE	0	2	2	0	0	0	0	0	0	0	0	1	3000	0	2	0
21	0	280	1	1	1	2	no	0	2	2	0	0	0	0	0	0	0	0	1	3000	0	0	0
21	0	262	1	1	1	2	no	0	2	2	0	0	0	0	0	0	0	0	1	2910	0	0	0
21	0	275	1	1	1	2	no	0	2	2	0	0	0	0	0	0	0	0	1	2750	0	0	0
21	0	273	1	1	1	2	no	0	2	2	0	0	0	0	0	0	0	0	1	2800	0	0	0
21	0	283	1	1	1	2	no	0	2	2	0	0	0	0	0	0	0	0	1	3200	0	0	0
21	0	282	1	1	1	2	no	0	2	2	0	0	0	0	0	0	0	0	1	3400	0	0	0
21	0	272	1	1	1	2	no	0	2	2	0	0	0	0	0	0	0	0	1	2900	0	0	0
21	0	281	1	1	1	2	no	0	2	2	0	0	0	0	0	0	0	0	1	3500	0	0	0
21	0	264	1	1	1	2	no	0	2	2	0	0	0	0	0	0	0	0	1	3100	0	0	0
21	0	265	1	1	1	2	no	0	2	2	0	0	0	0	0	0	0	0	1	3000	0	0	0
21	0	284	1	1	1	2	PIH	0	2	2	0	0	0	0	0	0	0	0	1	3200	0	2	0
21	0	271	1	1	1	2	no	0	2	2	0	0	0	0	0	0	0	0	1	3100	0	0	0
21	0	278	1	1	1	2	no	0	2	2	0	0	0	0	0	0	0	0	1	3035	0	0	0
21	0	271	1	1	1	2	no	0	2	2	0	0	0	0	0	0	0	0	1	2500	0	0	0
21	0	283	1	1	1	2	no	0	2	2	0	0	0	0	0	0	0	0	1	2250	0	0	0
21	0	269	1	1	1	2	no	0	2	2	0	0	0	0	0	0	0	0	1	2500	0	0	0
21	0	279	1	1	1	2	no	0	2	2	0	0	0	0	0	0	0	0	1	3850	0	0	0
21	0	274	1	1	1	2	no	0	2	2	0	0	0	0	0	0	0	0	1	2750	0	0	0
21	0	280	1	1	1	2	no	0	2	2	0	0	0	0	0	0	0	0	1	2000	0	0	0
21	0	263	1	1	1	2	no	0	2	2	0	0	0	0	0	0	0	0	1	3750	0	0	0
21	0	285	1	1	1	2	no	0	2	2	0	0	0	0	0	0	0	0	1	2700	0	0	0
21	0	274	1	1	1	2	no	0	2	2	0	0	0	0	0	0	0	0	1	2100	0	0	0
21	0	286	1	1	1	2	no	0	2	2	0	0	0	0	0	0	0	0	1	2500	0	0	0
21	0	282	1	1	1	2	no	0	2	2	0	0	0	0	0	0	0	0	1	2500	0	0	0
21	0	284	1	1	1	2	no	0	2	2	0	0	0	0	0	0	0	0	1	3500	0	0	0
21	0	267	1	1	1	2	no	0	2	2	0	0	0	0	0	0	0	0	1	2300	0	0	0
21	0	275	1	1	1	2	no	0	2	2	0	0	0	0	0	0	0	0	1	2800	0	0	0
21	0	266	1	1	1	2	no	0	2	2	0	0	0	0	0	0	0	0	1	3900	0	0	0
21	0	282	1	1	1	2	no	0	2	2	0	0	0	0	0	0	0	0	1	2600	0	0	0
21	0	265	1	1	1	2	no	0	2	2	0	0	0	0	0	0	0	0	1	3250	0	0	0
21	0	284	1	1	1	2	no	0	2	2	0	0	0	0	0	0	0	0	1	3700	0	0	0
21	0	278	1	1	1	2	no	0	2	2	0	0	0	0	0	0	0	0	1	3100	0	0	0
21	0	273	1	1	1	2	no	0	2	2	0	0	0	0	0	0	0	0	1	3500	0	0	0
21	0	274	1	1	1	2	no	0	2	2	0	0	0	0	0	0	0	0	1	3200	0	0	0
21	0	261	1	1	1	2	PIH	0	2	2	0	0	0	0	0	0	0	0	1	2900	0	2	0
21	0	275	1	1	1	2	PIH	0	2	2	0	0	0	0	0	0	0	0	1	3700	0	2	0
21	0	277	1	1	1	2	no	0	2	2	0	0	0	0	0	0	0	0	1	2700	0	0	0
21	0	280	1	1	1	2	PIH	0	2	2	0	0	0	0	0	0	0	0	1	3670	0	0	0
21	0	279	1	1	1	2	no	0	2	2	0	0	0	0	0	0	0	0	1	3400	0	0	0
21	0	264	1	1	1	2	no	0	2	2	0	0	0	0	0	0	0	0	1	3350	0	0	0
21	0	279	1	1	1	2	no	0	2	2	0	0	0	0	0	0	0	0	1	3200	0	0	0
21	0	270	1	1	1	2	no	0	2	2	0	0	0	0	0	0	0	0	1	3050	0	0	0
21	0	283	1	1	1	2	no	0	2	2	0	0	0	0	0	0	0	0	1	3000	0	0	0
21	0	266	1	1	1	2	no	0	2	2	0	0	0	0	0	0	0	0	1	3000	0	0	0
21	0	268	1	1	1	2	no	0	2	2	0	0	0	0	0	0	0	0	1	2900	0	0	0
21	0	285	1	1	1	2	no	0	2	2	0	0	0	0	0	0	0	0	1	2800	0	0	0
21	0	273	1	1	1	2	no	0	2	2	0	0	0	0	0	0	0	0	1	3500	0	0	0
21	0	271	1	1	1	2	no	0	2	2	0	0	0	0	0	0	0	0	1	3200	0	0	0
21	0	286	1	1	1	2	no	0	2	2	0	0	0	0	0	0	0	0	1	3020	0	0	0
21	0	279	1	1	1	2	no	0	2	2	0	0	0	0	0	0	0	0	1	3500	0	0	0
21	0	263	1	1	1	2	no	0	2	2	0	0	0	0	0	0	0	0	1	3350	0	0	0
21	0	260	1	1	1	2	no	0	2	2	0	0	0	0	0	0	0	0	1	2940	0	0	0
21	0	281	1	1	1	2	no	0	2	2	0	0	0	0	0	0	0	0	1	3000	0	0	0
21	0	277	1	1	1	2	no	0	2	2	0	0	0	0	0	0	0	0	1		0	0	0
21	0	273	1	1	1	2	no	0	2	2	0	0	0	0	0	0	0	0	1	2500	0	0	0
21	0	278	1	1	1	2	no	0	2	2	0	0	0	0	0	0	0	0	1	3900	0	0	0
21	0	286	1	1	1	2	no	0	2	2	0	0	0	0	0	0	0	0	1	2800	0	0	0
21	0	284	1	1	1	2	no	0	2	2	0	0	0	0	0	0	0	0	1	3060	0	0	0
21	0	261	1	1	1	2	no	0	2	2	0	0	0	0	0	0	0	0	1	3000	0	0	0
21	0	269	1	1	1	2	no	0	2	2	0	0	0	0	0	0	0	0	1	3500	0	0	0
21	0	272	1	1	1	2	no	0	2	2	0	0	0	0	0	0	0	0	1	3000	0	0	0
21	0	276	1	1	1	2	no	0	2	2	0	0	0	0	0	0	0	0	1	3700	0	0	0
21	0	276	1	1	1	2	no	0	2	2	0	0	0	0	0	0	0	0	1	2900	0	0	0
21	0	283	1	1	1	2	no	0	2	2	0	0	0	0	0	0	0	0	1	2860	0	0	0
21	0	268	1	1	1	2	no	0	2	2	0	0	0	0	0	0	0	0	1	3000	0	0	0
21	0	278	1	1	1	2	no	0	2	2	0	0	0	0	0	0	0	0	1	3000	0	0	0
21	0	287	1	1	1	2	no	0	2	2	0	0	0	0	0	0	0	0	1	2250	0	0	0
21	0	280	1	1	1	2	no	0	2	2	0	0	0	0	0	0	0	0	1	3900	0	0	0
21	0	267	1	1	1	2	no	0	2	2	0	0	0	0	0	0	0	0	1	2500	0	0	0
21	0	286	1	1	1	2	no	0	2	2	0	0	0	0	0	0	0	0	1	3100	0	0	0
21	0	280	1	1	1	2	no	0	2	2	0	0	0	0	0	0	0	0	1	3200	0	0	0
21	0	283	1	1	1	2	no	0	2	2	0	0	0	0	0	0	0	0	1	4000	0	0	0
21	0	273	1	1	1	2	no	0	2	2	0	0	0	0	0	0	0	0	1	3000	0	0	0
21	0	265	1	1	1	2	no	0	2	2	0	0	0	0	0	0	0	0	1	3200	0	0	0
21	0	280	1	1	1	2	no	0	2	2	0	0	0	0	0	0	0	0	1	3500	0	0	0
21	0	268	1	1	1	2	no	0	2	2	0	0	0	0	0	0	0	0	1	2900	0	0	0
21	0	283	1	1	1	2	no	0	2	2	0	0	0	0	0	0	0	0	1	2900	0	0	0
21	0	270	1	1	1	2	no	0	2	2	0	0	0	0	0	0	0	0	1	3000	0	0	0
21	0	274	1	1	1	2	no	0	2	2	0	0	0	0	0	0	0	0	1	2300	0	0	0
21	0	280	1	1	1	2	no	0	2	2	0	0	0	0	0	0	0	0	1	3800	0	0	0
21	0	285	1	1	1	2	no	0	2	2	0	0	0	0	0	0	0	0	1	3200	0	0	0
21	0	287	1	1	1	2	no	0	2	2	0	0	0	0	0	0	0	0	1	2900	0	0	0
21	0	287	1	1	1	2	no	0	2	2	0	0	0	0	0	0	0	0	1	2700	0	0	0
21	0	273	1	1	1	2	no	0	2	2	0	0	0	0	0	0	0	0	1	3000	0	0	0
21	0	271	1	1	1	2	no	0	2	2	0	0	0	0	0	0	0	0	1	2500	0	0	0
21	0	259	1	1	1	2	no	0	2	2	0	0	0	0	0	0	0	0	1	3000	1	0	0
21	0	279	1	1	1	2	no	0	2	2	0	0	0	0	0	0	0	0	1	3500	0	0	0
21	0	279	1	1	1	2	no	0	2	2	0	0	0	0	0	0	0	0	1	3000	0	0	0
21	0	285	1	1	1	2	no	0	2	2	0	0	0	0	0	0	0	0	1	2815	0	0	0
21	0	280	1	1	1	2	no	0	2	2	0	0	0	0	0	0	0	0	1	2700	0	0	0
21	0	280	1	1	1	2	no	0	2	2	0	0	0	0	0	0	0	0	1	3220	0	0	0
21	0	275	1	1	1	2	no	0	2	2	0	0	0	0	0	0	0	0	1	2100	0	0	0
21	0	264	1	1	1	2	no	0	2	2	0	0	0	0	0	0	0	0	1	2900	0	0	0
21	0	278	1	1	1	2	no	0	2	2	0	0	0	0	0	0	0	0	1	3400	0	0	0
21	0	276	1	1	1	2	no	0	2	2	0	0	0	0	0	0	0	0	1	2200	0	0	0
21	0	279	1	1	1	2	no	0	2	2	0	0	0	0	0	0	0	0	1	2800	0	0	0
21	0	271	1	1	1	2	no	0	2	2	0	0	0	0	0	0	0	0	1	2800	0	0	0
21	0	280	1	1	1	2	no	0	2	2	0	0	0	0	0	0	0	0	1	3400	0	0	0
21	0	277	1	1	1	2	no	0	2	2	0	0	0	0	0	0	0	0	1	3100	0	0	0
21	0	273	1	1	1	2	no	0	2	2	0	0	0	0	0	0	0	0	1	3600	0	0	0
21	0	280	1	1	1	2	no	0	2	2	0	0	0	0	0	0	0	0	1	3070	0	0	0
21	0	259	1	1	1	2	no	0	2	2	0	0	0	0	0	0	0	0	1	3500	1	0	0
21	0	270	1	1	1	2	no	0	2	2	0	0	0	0	0	0	0	0	1	3040	0	0	0
21	0	273	1	1	1	2	no	0	2	2	0	0	0	0	0	0	0	0	1	2620	0	0	0
21	0	270	1	1	1	2	no	0	2	2	0	0	0	0	0	0	0	0	1	2940	0	0	0
21	0	280	1	1	1	2	no	0	2	2	0	0	0	0	0	0	0	0	1	1900	0	0	0
21	0	272	1	1	1	2	PIH	0	2	2	0	0	0	0	0	0	0	0	1	3000	0	2	0
21	0	260	1	1	1	2	no	0	2	2	0	0	0	0	0	0	0	0	1	2500	0	0	0
21	0	280	1	1	1	2	no	0	2	2	0	0	0	0	0	0	0	0	1	2800	0	0	0
21	0	278	1	1	1	2	no	0	2	2	0	0	0	0	0	0	0	0	1	3100	0	0	0
21	0	262	1	1	1	2	no	0	2	2	0	0	0	0	0	0	0	0	1	3600	0	0	0
21	0	282	1	1	1	2	no	0	2	2	0	0	0	0	0	0	0	0	1	2700	0	0	0
21	0	275	1	1	1	2	no	0	2	2	0	0	0	0	0	0	0	0	1	2715	0	0	0
21	0	266	1	1	1	2	no	0	2	2	0	0	0	0	0	0	0	0	1	2800	0	0	0
21	0	280	1	1	1	2	no	0	2	2	0	0	0	0	0	0	0	0	1	3100	0	0	0
21	0	280	1	1	1	2	no	0	2	2	0	0	0	0	0	0	0	0	1	2500	0	0	0
21	0	282	1	1	1	2	no	0	2	2	0	0	0	0	0	0	0	0	1	3000	0	0	0
21	0	273	1	1	1	2	no	0	2	2	0	0	0	0	0	0	0	0	1		0	0	0
21	0	270	1	1	1	2	no	0	2	2	0	0	0	0	0	0	0	0	1	2435	0	0	0
21	0	281	1	1	1	2	no	0	2	2	0	0	0	0	0	0	0	0	1	3500	0	0	0
21	0	262	1	1	1	2	no	0	2	2	0	0	0	0	0	0	0	0	1	2700	0	0	0
21	0	276	1	1	1	2	no	0	2	2	0	0	0	0	0	0	0	0	1	3760	0	0	0
21	0	283	1	1	1	2	no	0	2	2	0	0	0	0	0	0	0	0	1	2700	0	0	0
21	0	268	1	1	1	2	no	0	2	2	0	0	0	0	0	0	0	0	1	3000	0	0	0
21	0	271	1	1	1	2	no	0	2	2	0	0	0	0	0	0	0	0	1	2500	0	0	0
21	0	258	1	1	1	2	UTI	0	2	2	0	1	0	0	0	0	0	0	1	3000	1	0	0
21	0	242	1	1	1	2	no	0	2	2	0	0	0	0	0	0	0	0	1	2916	1	0	0
21	0	239	1	1	1	2	no	0	2	2	0	0	0	0	0	0	0	0	1	4000	1	0	0
21	0	241	1	1	1	2	no	0	2	2	0	0	0	0	0	0	0	0	1	3300	1	0	0
21	0	242	1	1	1	2	no	0	2	2	0	0	0	0	0	0	0	0	1	2900	1	0	0
21	0	238	1	1	1	2	no	0	2	2	0	0	0	0	0	0	0	0	1	3000	1	0	0
21	0	252	1	1	1	2	no	0	2	2	0	0	0	0	0	0	0	0	1	4200	1	0	0
21	0	225	1	1	1	2	no	0	2	2	0	0	0	0	0	0	0	0	1	3900	1	0	0
21	0	231	1	1	1	2	no	0	2	2	0	0	0	0	0	0	0	0	1	2500	1	0	0
21	0	245	1	1	1	2	no	0	2	2	0	0	0	0	0	0	0	0	1	3500	1	0	0
21	0	247	1	1	1	2	no	0	2	2	0	0	0	0	0	0	0	0	1	3000	1	0	0
21	0	251	1	1	1	2	no	0	2	2	0	0	0	0	0	0	0	0	1	2500	1	0	0
21	0	221	1	1	1	2	no	0	2	2	0	0	0	0	0	0	0	0	1	3200	1	0	0
21	0	254	1	1	1	2	no	0	2	2	0	0	0	0	0	0	0	0	1	3200	1	0	0
21	0	246	1	1	1	2	no	0	2	2	0	0	0	0	0	0	0	0	1	3160	1	0	0
21	0	254	1	1	1	2	no	0	2	2	0	0	0	0	0	0	0	0	1	2705	1	0	0
21	0	246	1	1	1	2	no	0	2	2	0	0	0	0	0	0	0	0	1	2500	1	0	0
21	0	288	1	1	1	2	UTI	0	2	2	0	1	0	0	0	0	0	0	1	2710	0	0	0
21	0	291	1	1	1	2	no	0	2	2	0	0	0	0	0	0	0	0	1	2200	0	0	0
21	0	291	1	1	1	2	no	0	2	2	0	0	0	0	0	0	0	0	1	2500	0	0	0
21	0	288	1	1	1	2	no	0	2	2	0	0	0	0	0	0	0	0	1	3300	0	0	0
21	0	288	1	1	1	2	no	0	2	2	0	0	0	0	0	0	0	0	1	3000	0	0	0
21	0	291	1	1	1	2	Gdm	0	2	2	0	0	0	0	0	0	0	0	1	3200	0	0	0
21	0	289	1	1	1	2	no	0	2	2	0	0	0	0	0	0	0	0	1	2970	0	0	0
21	0	291	1	1	1	2	no	0	2	2	0	0	0	0	0	0	0	0	1	2250	0	0	0
21	0	292	1	1	1	2	no	0	2	2	0	0	0	0	0	0	0	0	1	3500	0	0	0
21	0	288	1	1	1	2	no	0	2	2	0	0	0	0	0	0	0	0	1	3000	0	0	0
21	0	294	1	1	1	2	no	0	2	2	0	0	0	0	0	0	0	0	1		0	0	0
21	0	293	1	1	1	2	no	0	2	2	0	0	0	0	0	0	0	0	1	2600	0	0	0
21	0	288	1	1	1	2	no	0	2	2	0	0	0	0	0	0	0	0	1	3800	0	0	0
21	0	288	1	1	1	2	no	0	2	2	0	0	0	0	0	0	0	0	1	3000	0	0	0
21	0	290	1	1	1	2	no	0	2	2	0	0	0	0	0	0	0	0	1	2540	0	0	0
21	0	289	1	1	1	2	no	0	2	2	0	0	0	0	0	0	0	0	1	3000	0	0	0
21	0	289	1	1	1	2	no	0	2	2	0	0	0	0	0	0	0	0	1	2900	0	0	0
21	0	290	1	1	1	2	no	0	2	2	0	0	0	0	0	0	0	0	1	3600	0	0	0
21	0	305	1	1	1	2	no	0	2	2	0	0	0	0	0	0	0	0	1	3200	0	0	0
22	1	280	1	1	1	2	no	0	2	2	0	0	0	0	0	0	0	0	1	2000	0	0	0
22	0	269	1	1	1	2	sub-fertility	1	2	2	0	0	0	0	0	0	0	0	1	3000	0	0	0
22	0	272		1	1	2	no	0	2	2	0	0	0	0	0	0	0	0	1	3000	0	0	0
22	0	260		1	1	2	no	0	2	2	0	0	0	0	0	0	0	0	1	3200	0	0	0
22	0	271		1	1	2	no	0	2	2	0	0	0	0	0	0	0	0	1	3100	0	0	0
22	0	274		1	1	2	no	0	2	2	0	0	0	0	0	0	0	0	1	3400	0	0	0
22	0	281		1	1	2	no	0	2	2	0	0	0	0	0	0	0	0	1	3000	0	0	0
22	0	272		1	1	2	no	0	2	2	0	0	0	0	0	0	0	0	1	2100	0	0	0
22	0	275		1	1	2	no	0	2	2	0	0	0	0	0	0	0	0	1	3200	0	0	0
22	0	283		1	1	2	no	0	2	2	0	0	0	0	0	0	0	0	1	3500	0	0	0
22	0	270		1	1	2	no	0	2	2	0	0	0	0	0	0	0	0	1	2800	0	0	0
22	0	275		1	1	2	no	0	2	2	0	0	0	0	0	0	0	0	1	3270	0	0	0
22	0	252		1	1	2	no	0	2	2	0	0	0	0	0	0	0	0	1	2950	1	0	0
22	0	273	1	1	1	2	no	0	2	2	0	0	0	0	0	0	0	0	1	2600	0	0	0
22	0	286	1	1	1	2	no	0	2	2	0	0	0	0	0	0	0	0	1	4000	0	0	0
22	0	287	1	1	1	2	no	0	2	2	0	0	0	0	0	0	0	0	1	2700	0	0	0
22	0	282	1	1	1	2	no	0	2	2	0	0	0	0	0	0	0	0	1	2900	0	0	0
22	0	284	1	1	1	2	no	0	2	2	0	0	0	0	0	0	0	0	1	2600	0	0	0
22	0	282	1	1	1	2	PIH	0	2	2	0	0	0	0	0	0	0	0	1	3000	0	2	0
22	0	287	1	1	1	2	no	0	2	2	0	0	0	0	0	0	0	0	1	2000	0	0	0
22	0	280	1	1	1	2	no	0	2	2	0	0	0	0	0	0	0	0	1	3000	0	0	0
22	0	270	1	1	1	2	no	0	2	2	0	0	0	0	0	0	0	0	1	3000	0	0	0
22	0	281	1	1	1	2	no	0	2	2	0	0	0	0	0	0	0	0	1	2600	0	0	0
22	0	280	1	1	1	2	no	0	2	2	0	0	0	0	0	0	0	0	1	2400	0	0	0
22	0	261	1	1	1	2	no	0	2	2	0	0	0	0	0	0	0	0	1	3000	0	0	0
22	0	260	1	1	1	2	no	0	2	2	0	0	0	0	0	0	0	0	1	2500	0	0	0
22	0	274	1	1	1	2	no	0	2	2	0	0	0	0	0	0	0	0	1	3500	0	0	0
22	0	266	1	1	1	2	no	0	2	2	0	0	0	0	0	0	0	0	1	2500	0	0	0
22	0	269	1	1	1	2	no	0	2	2	0	0	0	0	0	0	0	0	1	2800	0	0	0
22	0	277	1	1	1	2	PIH	0	2	2	0	0	0	0	0	0	0	0	1	3500	0	2	0
22	0	267	1	1	1	2	no	0	2	2	0	0	0	0	0	0	0	0	1	3600	0	0	0
22	0	269	1	1	1	2	no	0	2	2	0	0	0	0	0	0	0	0	1	2500	0	0	0
22	0	278	1	1	1	2	no	0	2	2	0	0	0	0	0	0	0	0	1	2910	0	0	0
22	0	285	1	1	1	2	no	0	2	2	0	0	0	0	0	0	0	0	1	3200	0	0	0
22	0	281	1	1	1	2	no	0	2	2	0	0	0	0	0	0	0	0	1	3900	0	0	0
22	0	277	1	1	1	2	no	0	2	2	0	0	0	0	0	0	0	0	1	3500	0	0	0
22	0	267	1	1	1	2	no	0	2	2	0	0	0	0	0	0	0	0	1	2855	0	0	0
22	0	279	1	1	1	2	no	0	2	2	0	0	0	0	0	0	0	0	1	3500	0	0	0
22	0	267	1	1	1	2	no	0	2	2	0	0	0	0	0	0	0	0	1	2500	0	0	0
22	0	282	1	1	1	2	no	0	2	2	0	0	0	0	0	0	0	0	1	2300	0	0	0
22	0	273	1	1	1	2	no	0	2	2	0	0	0	0	0	0	0	0	1	3400	0	0	0
22	0	280	1	1	1	2	no	0	2	2	0	0	0	0	0	0	0	0	1	3200	0	0	0
22	0	275	1	1	1	2	no	0	2	2	0	0	0	0	0	0	0	0	1	3500	0	0	0
22	0	272	1	1	1	2	no	0	2	2	0	0	0	0	0	0	0	0	1	2700	0	0	0
22	0	261	1	1	1	2	no	0	2	2	0	0	0	0	0	0	0	0	1	2900	0	0	0
22	0	275	1	1	1	2	no	0	2	2	0	0	0	0	0	0	0	0	1	2300	0	0	0
22	0	268	1	1	1	2	no	0	2	2	0	0	0	0	0	0	0	0	1	2300	0	0	0
22	0	267	1	1	1	2	no	0	2	2	0	0	0	0	0	0	0	0	1	2600	0	0	0
22	0	279	1	1	1	2	no	0	2	2	0	0	0	0	0	0	0	0	1	3500	0	0	0
22	0	272	1	1	1	2	no	0	2	2	0	0	0	0	0	0	0	0	1	2750	0	0	0
22	0	275	1	1	1	2	no	0	2	2	0	0	0	0	0	0	0	0	1	3000	0	0	0
22	0	262	1	1	1	2	no	0	2	2	0	0	0	0	0	0	0	0	1	3000	0	0	0
22	0	287	1	1	1	2	no	0	2	2	0	0	0	0	0	0	0	0	1	3200	0	0	0
22	0	282	1	1	1	2	no	0	2	2	0	0	0	0	0	0	0	0	1	2000	0	0	0
22	0	275	1	1	1	2	no	0	2	2	0	0	0	0	0	0	0	0	1	3600	0	0	0
22	0	284	1	1	1	2	no	0	2	2	0	0	0	0	0	0	0	0	1	3500	0	0	0
22	0	284	1	1	1	2	no	0	2	2	0	0	0	0	0	0	0	0	1	3400	0	0	0
22	0	284	1	1	1	2	no	0	2	2	0	0	0	0	0	0	0	0	1	3500	0	0	0
22	0	286	1	1	1	2	no	0	2	2	0	0	0	0	0	0	0	0	1	3000	0	0	0
22	0	274	1	1	1	2	no	0	2	2	0	0	0	0	0	0	0	0	1	2900	0	0	0
22	0	264	1	1	1	2	no	0	2	2	0	0	0	0	0	0	0	0	1	3200	0	0	0
22	0	276	1	1	1	2	no	0	2	2	0	0	0	0	0	0	0	0	1	2900	0	0	0
22	0	266	1	1	1	2	no	0	2	2	0	0	0	0	0	0	0	0	1	4000	0	0	0
22	0	284	1	1	1	2	no	0	2	2	0	0	0	0	0	0	0	0	1	2700	0	0	0
22	0	280	1	1	1	2	no	0	2	2	0	0	0	0	0	0	0	0	1	2500	0	0	0
22	0	271	1	1	1	2	no	0	2	2	0	0	0	0	0	0	0	0	1	2000	0	0	0
22	0	275	1	1	1	2	no	0	2	2	0	0	0	0	0	0	0	0	1	2500	0	0	0
22	0	285	1	1	1	2	no	0	2	2	0	0	0	0	0	0	0	0	1	3000	0	0	0
22	0	265	1	1	1	2	no	0	2	2	0	0	0	0	0	0	0	0	1	2500	0	0	0
22	0	264	1	1	1	2	no	0	2	2	0	0	0	0	0	0	0	0	1	2960	0	0	0
22	0	273	1	1	1	2	no	0	2	2	0	0	0	0	0	0	0	0	1	2700	0	0	0
22	0	287	1	1	1	2	no	0	2	2	0	0	0	0	0	0	0	0	1	2500	0	0	0
22	0	266	1	1	1	2	no	0	2	2	0	0	0	0	0	0	0	0	1	2985	0	0	0
22	0	275	1	1	1	2	no	0	2	2	0	0	0	0	0	0	0	0	1	2750	0	0	0
22	0	267	1	1	1	2	no	0	2	2	0	0	0	0	0	0	0	0	1	3220	0	0	0
22	0	283	1	1	1	2	no	0	2	2	0	0	0	0	0	0	0	0	1	3000	0	0	0
22	0	280	1	1	1	2	Hypothyroidism	0	2	2	0	0	0	0	1	0	0	0	1	3100	0	0	0
22	0	282	1	1	1	2	no	0	2	2	0	0	0	0	0	0	0	0	1	3200	0	0	0
22	0	261	1	1	1	2	no	0	2	2	0	0	0	0	0	0	0	0	1	2600	0	0	0
22	0	282	1	1	1	2	no	0	2	2	0	0	0	0	0	0	0	0	1	2300	0	0	0
22	0	264	1	1	1	2	no	0	2	2	0	0	0	0	0	0	0	0	1	3500	0	0	0
22	0	267	1	1	1	2	no	0	2	2	0	0	0	0	0	0	0	0	1	2500	0	0	0
22	0	270	1	1	1	2	no	0	2	2	0	0	0	0	0	0	0	0	1	3000	0	0	0
22	0	259	1	1	1	2	no	0	2	2	0	0	0	0	0	0	0	0	1	3000	1	0	0
22	0	280	1	1	1	2	no	0	2	2	0	0	0	0	0	0	0	0	1	3700	0	0	0
22	0	283	1	1	1	2	no	0	2	2	0	0	0	0	0	0	0	0	1	2800	0	0	0
22	0	260	1	1	1	2	no	0	2	2	0	0	0	0	0	0	0	0	1	3800	0	0	0
22	0	279	1	1	1	2	no	0	2	2	0	0	0	0	0	0	0	0	1	3070	0	0	0
22	0	272	1	1	1	2	no	0	2	2	0	0	0	0	0	0	0	0	1	3750	0	0	0
22	0	272	1	1	1	2	no	0	2	2	0	0	0	0	0	0	0	0	1	3200	0	0	0
22	0	285	1	1	1	2	no	0	2	2	0	0	0	0	0	0	0	0	1	1750	0	0	0
22	0	284	1	1	1	2	no	0	2	2	0	0	0	0	0	0	0	0	1	3400	0	0	0
22	0	274	1	1	1	2	PIH	0	2	2	0	0	0	0	0	0	0	0	1	2800	0	2	0
22	0	276	1	1	1	2	no	0	2	2	0	0	0	0	0	0	0	0	1	3180	0	0	0
22	0	278	1	1	1	2	PIH	0	2	2	0	0	0	0	0	0	0	0	1	3000	0	2	0
22	0	284	1	1	1	2	no	0	2	2	0	0	0	0	0	0	0	0	1	2500	0	0	0
22	0	283	1	1	1	2	no	0	2	2	0	0	0	0	0	0	0	0	1	3400	0	0	0
22	0	273	1	1	1	2	no	0	2	2	0	0	0	0	0	0	0	0	1	2400	0	0	0
22	0	286	1	1	1	2	no	0	2	2	0	0	0	0	0	0	0	0	1	2905	0	0	0
22	0	259	1	1	1	2	no	0	2	2	0	0	0	0	0	0	0	0	1	2700	1	0	0
22	0	278	1	1	1	2	no	0	2	2	0	0	0	0	0	0	0	0	1	2750	0	0	0
22	0	273	1	1	1	2	no	0	2	2	0	0	0	0	0	0	0	0	1	3500	0	0	0
22	0	287	1	1	1	2	no	0	2	2	0	0	0	0	0	0	0	0	1	3500	0	0	0
22	0	273	1	1	1	2	no	0	2	2	0	0	0	0	0	0	0	0	1	3300	0	0	0
22	0	262	1	1	1	2	no	0	2	2	0	0	0	0	0	0	0	0	1	3000	0	0	0
22	0	281	1	1	1	2	no	0	2	2	0	0	0	0	0	0	0	0	1	3100	0	0	0
22	0	281	1	1	1	2	no	0	2	2	0	0	0	0	0	0	0	0	1	2900	0	0	0
22	0	273	1	1	1	2	no	0	2	2	0	0	0	0	0	0	0	0	1	3000	0	0	0
22	0	273	1	1	1	2	no	0	2	2	0	0	0	0	0	0	0	0	1	3000	0	0	0
22	0	278	1	1	1	2	no	0	2	2	0	0	0	0	0	0	0	0	1	3000	0	0	0
22	0	269	1	1	1	2	no	0	2	2	0	0	0	0	0	0	0	0	1	3200	0	0	0
22	0	281	1	1	1	2	no	0	2	2	0	0	0	0	0	0	0	0	1	3000	0	0	0
22	0	270	1	1	1	2	no	0	2	2	0	0	0	0	0	0	0	0	1	3900	0	0	0
22	0	287	1	1	1	2	no	0	2	2	0	0	0	0	0	0	0	0	1	4090	0	0	0
22	0	280	1	1	1	2	no	0	2	2	0	0	0	0	0	0	0	0	1	3600	0	0	0
22	0	286	1	1	1	2	no	0	2	2	0	0	0	0	0	0	0	0	1	3200	0	0	0
22	0	275	1	1	1	2	no	0	2	2	0	0	0	0	0	0	0	0	1	2500	0	0	0
22	0	276	1	1	1	2	PIH	0	2	2	0	0	0	0	0	0	0	0	1	3950	0	0	0
22	0	282	1	1	1	2	PIH	0	2	2	0	0	0	0	0	0	0	0	1	3290	0	2	0
22	0	268	1	1	1	2	PIH	0	2	2	0	0	0	0	0	0	0	0	1	3150	0	2	0
22	0	268	1	1	1	2	PIH	0	2	2	0	0	0	0	0	0	0	0	1	2900	0	2	0
22	0	280	1	1	1	2	no	0	2	2	0	0	0	0	0	0	0	0	1	2830	0	0	0
22	0	275	1	1	1	2	no	0	2	2	0	0	0	0	0	0	0	0	1	3600	0	0	0
22	0	272	1	1	1	2	no	0	2	2	0	0	0	0	0	0	0	0	1	3085	0	0	0
22	0	275	1	1	1	2	no	0	2	2	0	0	0	0	0	0	0	0	1	2250	0	0	0
22	0	261	1	1	1	2	no	0	2	2	0	0	0	0	0	0	0	0	1	2700	0	0	0
22	0	261	1	1	1	2	no	0	2	2	0	0	0	0	0	0	0	0	1	3260	0	0	0
22	0	272	1	1	1	2	no	0	2	2	0	0	0	0	0	0	0	0	1	2200	0	0	0
22	0	286	1	1	1	2	PIH	0	2	2	0	0	0	0	0	0	0	0	1	2700	0	2	0
22	0	280	1	1	1	2	no	0	2	2	0	0	0	0	0	0	0	0	1	3100	0	0	0
22	0	276	1	1	1	2	no	0	2	2	0	0	0	0	0	0	0	0	1	2480	0	0	0
22	0	281	1	1	1	2	no	0	2	2	0	0	0	0	0	0	0	0	1	2600	0	0	0
22	0	273	1	1	1	2	no	0	2	2	0	0	0	0	0	0	0	0	1	2900	0	0	0
22	0	259	1	1	1	2	no	0	2	2	0	0	0	0	0	0	0	0	1	2600	1	0	0
22	0	287	1	1	1	2	no	0	2	2	0	0	0	0	0	0	0	0	1	3000	0	0	0
22	0	260	1	1	1	2	no	0	2	2	0	0	0	0	0	0	0	0	1	2000	0	0	0
22	0	276	1	1	1	2	no	0	2	2	0	0	0	0	0	0	0	0	1	2700	0	0	0
22	0	267	1	1	1	2	no	0	2	2	0	0	0	0	0	0	0	0	1	2850	0	0	0
22	0	281	1	1	1	2	no	0	2	2	0	0	0	0	0	0	0	0	1	3600	0	0	0
22	0	267	1	1	1	2	no	0	2	2	0	0	0	0	0	0	0	0	1	3500	0	0	0
22	0	276	1	1	1	2	no	0	2	2	0	0	0	0	0	0	0	0	1	2250	0	0	0
22	0	277	1	1	1	2	no	0	2	2	0	0	0	0	0	0	0	0	1	3900	0	0	0
22	0	269	1	1	1	2	no	0	2	2	0	0	0	0	0	0	0	0	1	3500	0	0	0
22	0	287	1	1	1	2	no	0	2	2	0	0	0	0	0	0	0	0	1	2200	0	0	0
22	0	264	1	1	1	2	no	0	2	2	0	0	0	0	0	0	0	0	1	2700	0	0	0
22	0	264	1	1	1	2	PIH	0	2	2	0	0	0	0	0	0	0	0	1	3400	0	2	0
22	0	281	1	1	1	2	no	0	2	2	0	0	0	0	0	0	0	0	1	2500	0	0	0
22	0	280	1	1	1	2	no	0	2	2	0	0	0	0	0	0	0	0	1	2900	0	0	0
22	0	283	1	1	1	2	no	0	2	2	0	0	0	0	0	0	0	0	1	2250	0	0	0
22	0	268	1	1	1	2	no	0	2	2	0	0	0	0	0	0	0	0	1	3050	0	0	0
22	0	265	1	1	1	2	no	0	2	2	0	0	0	0	0	0	0	0	1	3500	0	0	0
22	0	275	1	1	1	2	no	0	2	2	0	0	0	0	0	0	0	0	1	2810	0	0	0
22	0	277	1	1	1	2	no	0	2	2	0	0	0	0	0	0	0	0	1	3000	0	0	0
22	0	277	1	1	1	2	no	0	2	2	0	0	0	0	0	0	0	0	1	3350	0	0	0
22	0	269	1	1	1		no	0	2	2	0	0	0	0	0	0	0	0	1	3200	0	0	0
22	0	271	1	1	1	2	no	0	2	2	0	0	0	0	0	0	0	0	1	2900	0	0	0
22	0	280	1	1	1	2	no	0	2	2	0	0	0	0	0	0	0	0	1	2900	0	0	0
22	0	259	1	1	1	2	no	0	2	2	0	0	0	0	0	0	0	0	1	3200	1	0	0
22	0	276	1	1	1	2	no	0	2	2	0	0	0	0	0	0	0	0	1	3100	0	0	0
22	0	278	1	1	1	2	no	0	2	2	0	0	0	0	0	0	0	0	1	3300	0	0	0
22	0	276	1	1	1	2	no	0	2	2	0	0	0	0	0	0	0	0	1	2400	0	0	0
22	0	268	1	1	1	2	no	0	2	2	0	0	0	0	0	0	0	0	1	2700	0	0	0
22	0	273	1	1	1	2	no	0	2	2	0	0	0	0	0	0	0	0	1	2800	0	0	0
22	0	270	1	1	1	2	no	0	2	2	0	0	0	0	0	0	0	0	1	3410	0	0	0
22	0	260	1	1	1	2	no	0	2	2	0	0	0	0	0	0	0	0	1	3200	0	0	0
22	0	278	1	1	1	2	no	0	2	2	0	0	0	0	0	0	0	0	1	3600	0	0	0
22	0	286	1	1	1	2	no	0	2	2	0	0	0	0	0	0	0	0	1	3000	0	0	0
22	0	276	1	1	1	2	no	0	2	2	0	0	0	0	0	0	0	0	1	3100	0	0	0
22	0	274	1	1	1	2	no	0	2	2	0	0	0	0	0	0	0	0	1	3395	0	0	0
22	0	259	1	1	1	2	no	0	2	2	0	0	0	0	0	0	0	0	1	2855	1	0	0
22	0	270	1	1	1	2	PIH	0	2	2	0	0	0	0	0	0	0	0	1	3000	0	2	0
22	0	270	1	1	1	2	no	0	2	2	0	0	0	0	0	0	0	0	1	2740	0	0	0
22	0	273	1	1	1	2	no	0	2	2	0	0	0	0	0	0	0	0	1	2900	0	0	0
22	0	273	1	1	1	2	no	0	2	2	0	0	0	0	0	0	0	0	1	2500	0	0	0
22	0	275	1	1	1	2	no	0	2	2	0	0	0	0	0	0	0	0	1	3200	0	0	0
22	0	269	1	1	1	2	no	0	2	2	0	0	0	0	0	0	0	0	1	3300	0	0	0
22	0	280	1	1	1	2	no	0	2	2	0	0	0	0	0	0	0	0	1	3400	0	0	0
22	0	262	1	1	1	2	no	0	2	2	0	0	0	0	0	0	0	0	1	3220	0	0	0
22	0	278	1	1	1	2	no	0	2	2	0	0	0	0	0	0	0	0	1	2100	0	0	0
22	0	261	1	1	1	2	no	0	2	2	0	0	0	0	0	0	0	0	1	3710	0	0	0
22	0	277	1	1	1	2	no	0	2	2	0	0	0	0	0	0	0	0	1		0	0	0
22	0	285	1	1	1	2	no	0	2	2	0	0	0	0	0	0	0	0	1	3200	0	0	0
22	0	284	1	1	1	2	no	0	2	2	0	0	0	0	0	0	0	0	1	3200	0	0	0
22	0	284	1	1	1	2	no	0	2	2	0	0	0	0	0	0	0	0	1	3360	0	0	0
22	0	277	1	1	1	2	no	0	2	2	0	0	0	0	0	0	0	0	1	3600	0	0	0
22	0	285	1	1	1	2	no	0	2	2	0	0	0	0	0	0	0	0	1	2500	0	0	0
22	0	273	1	1	1	2	no	0	2	2	0	0	0	0	0	0	0	0	1	2000	0	0	0
22	0	263	1	1	1	2	no	0	2	2	0	0	0	0	0	0	0	0	1	3375	0	0	0
22	0	279	1	1	1	2	no	0	2	2	0	0	0	0	0	0	0	0	1	3540	0	0	0
22	0	276	1	1	1	2	no	0	2	2	0	0	0	0	0	0	0	0	1	3200	0	0	0
22	0	269	1	1	1	2	no	0	2	2	0	0	0	0	0	0	0	0	1	3300	0	0	0
22	0	258	1	1	1	2	no	0	2	2	0	0	0	0	0	0	0	0	1	4000	1	0	0
22	0	258	1	1	1	2	no	0	2	2	0	0	0	0	0	0	0	0	1	3100	1	0	0
22	0	240	1	1	1	2	no	0	2	2	0	0	0	0	0	0	0	0	1	3000	1	0	0
22	0	257	1	1	1	2	no	0	2	2	0	0	0	0	0	0	0	0	1	3000	1	0	0
22	0	238	1	1	1	2	no	0	2	2	0	0	0	0	0	0	0	0	1	3150	1	0	0
22	0	258	1	1	1	2	no	0	2	2	0	0	0	0	0	0	0	0	1	3250	1	0	0
22	0	252	1	1	1	2	no	0	2	2	0	0	0	0	0	0	0	0	1	3330	1	0	0
22	0	217	1	1	1	2	no	0	2	2	0	0	0	0	0	0	0	0	1	3400	1	0	0
22	0	231	1	1	1	2	no	0	2	2	0	0	0	0	0	0	0	0	1	3250	1	0	0
22	0	245	1	1	1	2	no	0	2	2	0	0	0	0	0	0	0	0	1	3400	1	0	0
22	0	232	1	1	1	2	no	0	2	2	0	0	0	0	0	0	0	0	1	3500	1	0	0
22	0	245	1	1	1	2	no	0	2	2	0	0	0	0	0	0	0	0	1	2900	1	0	0
22	0	257	1	1	1	2	no	0	2	2	0	0	0	0	0	0	0	0	1	3000	1	0	0
22	0	252	1	1	1	2	no	0	2	2	0	0	0	0	0	0	0	0	1	2900	1	0	0
22	0	252	1	1	1	2	no	0	2	2	0	0	0	0	0	0	0	0	1	2700	1	0	0
22	0	249	1	1	1	2	Seizure Disorder	0	2	2	0	0	0	0	0	0	0	0	1	3000	1	0	0
22	0	290	1	1	1	2	no	0	2	2	0	0	0	0	0	0	0	0	1	3000	0	0	0
22	0	290	1	1	1	2	no	0	2	2	0	0	0	0	0	0	0	0	1	3500	0	0	0
22	0	288	1	1	1	2	no	0	2	2	0	0	0	0	0	0	0	0	1	3400	0	0	0
22	0	294	1	1	1	2	no	0	2	2	0	0	0	0	0	0	0	0	1	2500	0	0	0
22	0	288	1	1	1	2	no	0	2	2	0	0	0	0	0	0	0	0	1	3200	0	0	0
22	0	307	1	1	1	2	no	0	2	2	0	0	0	0	0	0	0	0	1	1900	0	0	0
22	0	294	1	1	1	2	no	0	2	2	0	0	0	0	0	0	0	0	1	3600	0	0	0
22	0	296	1	1	1	2	no	0	2	2	0	0	0	0	0	0	0	0	1	3600	0	0	0
22	0	289	1	1	1	2	no	0	2	2	0	0	0	0	0	0	0	0	1	3600	0	0	0
22	0	288	1	1	1	2	no	0	2	2	0	0	0	0	0	0	0	0	1	2500	0	0	0
22	0	281	0	1	1	2	no	0	2	2	0	0	0	0	0	0	0	0	1	3300	0	0	0
22	0	278	0	1	1	2	no	0	2	2	0	0	0	0	0	0	0	0	1	2600	0	0	0
23	0	279	1	1	1	2	HBSAG+	0	2	1	0	0	0	0	0	0	0	0	1	3600	0	0	0
23	1	271	1	1	1	2	no	0	2	2	0	0	0	0	0	0	0	0	1	3100	0	0	0
23	0	282	1	1	1	2	no	0	2	2	0	0	0	0	0	0	0	0	1	3800	0	0	0
23	0	284		1	1	2	no	0	2	2	0	0	0	0	0	0	0	0	1	4000	0	0	0
23	0	285	1	1	1	2	no	0	2	2	0	0	0	0	0	0	0	0	1	2900	0	0	0
23	0	280	1	1	1	2	no	0	2	2	0	0	0	0	0	0	0	0	1	2600	0	0	0
23	0	281	1	1	1	2	no	0	2	2	0	0	0	0	0	0	0	0	1	2095	0	0	0
23	0	275	1	1	1	2	no	0	2	2	0	0	0	0	0	0	0	0	1	3000	0	0	0
23	0	267	1	1	1	2	no	0	2	2	0	0	0	0	0	0	0	0	1	2690	0	0	0
23	0	276	1	1	1	2	no	0	2	2	0	0	0	0	0	0	0	0	1	3215	0	0	0
23	0	251	1	1	1	2	no	0	2	2	0	0	0	0	0	0	0	0	1	3000	1	0	0
23	0	258	1	1	1	2	no	0	2	2	0	0	0	0	0	0	0	0	1	3500	1	0	0
23	0	290	1	1	1	2	no	0	2	2	0	0	0	0	0	0	0	0	1	2425	0	0	0
23	0	290	1	1	1	2	no	0	2	2	0	0	0	0	0	0	0	0	1	2800	0	0	0
23	0	282	1	1	1	2	no	0	2	2	0	0	0	0	0	0	0	0	1	3250	0	0	0
23	0	274	1	1	1	2	no	0	2	2	0	0	0	0	0	0	0	0	1	2800	0	0	0
23	0	285	1	1	1	2	no	0	2	2	0	0	0	0	0	0	0	0	1	2500	0	0	0
23	0	287	1	1	1	2	no	0	2	2	0	0	0	0	0	0	0	0	1	2250	0	0	0
23	0	280	1	1	1	2	no	0	2	2	0	0	0	0	0	0	0	0	1	2750	0	0	0
23	0	280	1	1	1	2	no	0	2	2	0	0	0	0	0	0	0	0	1	2700	0	0	0
23	0	262	1	1	1	2	no	0	2	2	0	0	0	0	0	0	0	0	1	2800	0	0	0
23	0	278	1	1	1	2	Scabies	0	2	2	0	0	0	0	0	0	0	0	1	2400	0	0	0
23	0	278	1	1	1	2	no	0	2	2	0	0	0	0	0	0	0	0	1	2750	0	0	0
23	0	280	1	1	1	2	no	0	2	2	0	0	0	0	0	0	0	0	1	2500	0	0	0
23	0	275	1	1	1	2	no	0	2	2	0	0	0	0	0	0	0	0	1	3190	0	0	0
23	0	276	1	1	1	2	no	0	2	2	0	0	0	0	0	0	0	0	1	2900	0	0	0
23	0	273	1	1	1	2	no	0	2	2	0	0	0	0	0	0	0	0	1	3000	0	0	0
23	0	272	1	1	1	2	no	0	2	2	0	0	0	0	0	0	0	0	1	2700	0	0	0
23	0	276	1	1	1	2	no	0	2	2	0	0	0	0	0	0	0	0	1	2250	0	0	0
23	0	270	1	1	1	2	no	0	2	2	0	0	0	0	0	0	0	0	1	3000	0	0	0
23	0	274	1	1	1	2	no	0	2	2	0	0	0	0	0	0	0	0	1	3450	0	0	0
23	0	269	1	1	1	2	no	0	2	2	0	0	0	0	0	0	0	0	1	3400	0	0	0
23	0	283	1	1	1	2	no	0	2	2	0	0	0	0	0	0	0	0	1	3600	0	0	0
23	0	274	1	1	1	2	no	0	2	2	0	0	0	0	0	0	0	0	1	3500	0	0	0
23	0	272	1	1	1	2	Hypothyroidism	0	2	2	0	0	0	0	1	0	0	0	1		0	0	0
23	0	273	1	1	1	2	no	0	2	2	0	0	0	0	0	0	0	0	1	3500	0	0	0
23	0	279	1	1	1	2	no	0	2	2	0	0	0	0	0	0	0	0	1	2900	0	0	0
23	0	278	1	1	1	2	no	0	2	2	0	0	0	0	0	0	0	0	1	2500	0	0	0
23	0	281	1	1	1	2	no	0	2	2	0	0	0	0	0	0	0	0	1	3500	0	0	0
23	0	285	1	1	1	2	no	0	2	2	0	0	0	0	0	0	0	0	1	3750	0	0	0
23	0	280	1	1	1	2	no	0	2	2	0	0	0	0	0	0	0	0	1	2500	0	0	0
23	0	268	1	1	1	2	no	0	2	2	0	0	0	0	0	0	0	0	1	2865	0	0	0
23	0	266	1	1	1	2	no	0	2	2	0	0	0	0	0	0	0	0	1	2700	0	0	0
23	0	279	1	1	1	2	no	0	2	2	0	0	0	0	0	0	0	0	1	2600	0	0	0
23	0	270	1	1	1	2	Pulmonary Tuberculosis	0	2	2	0	0	0	0	0	0	0	0	1	2600	0	0	0
23	0	275	1	1	1	2	no	0	2	2	0	0	0	0	0	0	0	0	1	3000	0	0	0
23	0	272	1	1	1	2	no	0	2	2	0	0	0	0	0	0	0	0	1	2800	0	0	0
23	0	282	1	1	1	2	no	0	2	2	0	0	0	0	0	0	0	0	1	3000	0	0	0
23	0	284	1	1	1	2	no	0	2	2	0	0	0	0	0	0	0	0	1	2800	0	0	0
23	0	287	1	1	1	2	no	0	2	2	0	0	0	0	0	0	0	0	1	3000	0	0	0
23	0	268	1	1	1	2	no	0	2	2	0	0	0	0	0	0	0	0	1	2840	0	0	0
23	0	283	1	1	1	2	no	0	2	2	0	0	0	0	0	0	0	0	1	2600	0	0	0
23	0	273	1	1	1	2	PIH	0	2	2	0	0	0	0	0	0	0	0	1	2900	0	2	0
23	0	283	1	1	1	2	no	0	2	2	0	0	0	0	0	0	0	0	1	3300	0	0	0
23	0	287	1	1	1	2	no	0	2	2	0	0	0	0	0	0	0	0	1	2600	0	0	0
23	0	282	1	1	1	2	no	0	2	2	0	0	0	0	0	0	0	0	1	3000	0	0	0
23	0	287	1	1	1	2	no	0	2	2	0	0	0	0	0	0	0	0	1	3020	0	0	0
23	0	271	1	1	1	2	no	0	2	2	0	0	0	0	0	0	0	0	1	2900	0	0	0
23	0	274	1	1	1	2	no	0	2	2	0	0	0	0	0	0	0	0	1	4000	0	0	0
23	0	274	1	1	1	2	no	0	2	2	0	0	0	0	0	0	0	0	1	3500	0	0	0
23	0	275	1	1	1	2	no	0	2	2	0	0	0	0	0	0	0	0	1	2410	0	0	0
23	0	273	1	1	1	2	no	0	2	2	0	0	0	0	0	0	0	0	1	2700	0	0	0
23	0	271	1	1	1	2	URTI	0	2	2	0	0	0	0	0	0	0	0	1	2785	0	0	0
23	0	280	1	1	1	2	no	0	2	2	0	0	0	0	0	0	0	0	1	3500	0	0	0
23	0	264	1	1	1	2	no	0	2	2	0	0	0	0	0	0	0	0	1	3600	0	0	0
23	0	262	1	1	1	2	no	0	2	2	0	0	0	0	0	0	0	0	1	2855	0	0	0
23	0	273	1	1	1	2	no	0	2	2	0	0	0	0	0	0	0	0	1	3000	0	0	0
23	0	275	1	1	1	2	no	0	2	2	0	0	0	0	0	0	0	0	1	2700	0	0	0
23	0	284	1	1	1	2	no	0	2	2	0	0	0	0	0	0	0	0	1	3050	0	0	0
23	0	273	1	1	1	2	no	0	2	2	0	0	0	0	0	0	0	0	1	2750	0	0	0
23	0	287	1	1	1	2	no	0	2	2	0	0	0	0	0	0	0	0	1	3500	0	0	0
23	0	267	1	1	1	2	no	0	2	2	0	0	0	0	0	0	0	0	1	3000	0	0	0
23	0	277	1	1	1	2	no	0	2	2	0	0	0	0	0	0	0	0	1	3935	0	0	0
23	0	286	1	1	1	2	no	0	2	2	0	0	0	0	0	0	0	0	1	3000	0	0	0
23	0	280	1	1	1	2	no	0	2	2	0	0	0	0	0	0	0	0	1	3400	0	0	0
23	0	273	1	1	1	2	no	0	2	2	0	0	0	0	0	0	0	0	1	3260	0	0	0
23	0	271	1	1	1	2	no	0	2	2	0	0	0	0	0	0	0	0	1	3700	0	0	0
23	0	281	1	1	1	2	no	0	2	2	0	0	0	0	0	0	0	0	1	3000	0	0	0
23	0	270	1	1	1	2	no	0	2	2	0	0	0	0	0	0	0	0	1	3600	0	0	0
23	0	270	1	1	1	2	no	0	2	2	0	0	0	0	0	0	0	0	1	2800	0	0	0
23	0	275	1	1	1	2	no	0	2	2	0	0	0	0	0	0	0	0	1	3800	0	0	0
23	0	264	1	1	1	2	no	0	2	2	0	0	0	0	0	0	0	0	1	2250	0	0	0
23	0	274	1	1	1	2	no	0	2	2	0	0	0	0	0	0	0	0	1	2300	0	0	0
23	0	282	1	1	1	2	no	0	2	2	0	0	0	0	0	0	0	0	1	3050	0	0	0
23	0	277	1	1	1	2	no	0	2	2	0	0	0	0	0	0	0	0	1	2500	0	0	0
23	0	275	1	1	1	2	PIH	0	2	2	0	0	0	0	0	0	0	0	1	2700	0	2	0
23	0	280	1	1	1	2	no	0	2	2	0	0	0	0	0	0	0	0	1	2600	0	0	0
23	0	280	1	1	1	2	PIH	0	2	2	0	0	0	0	0	0	0	0	1	3100	0	2	0
23	0	285	1	1	1	2	no	0	2	2	0	0	0	0	0	0	0	0	1	2500	0	0	0
23	0	285	1	1	1	2	no	0	2	2	0	0	0	0	0	0	0	0	1	3000	0	0	0
23	0	267	1	1	1	2	no	0	2	2	0	0	0	0	0	0	0	0	1	2500	0	0	0
23	0	267	1	1	1	2	no	0	2	2	0	0	0	0	0	0	0	0	1	3000	0	0	0
23	0	273	1	1	1	2	no	0	2	2	0	0	0	0	0	0	0	0	1	3500	0	0	0
23	0	273	1	1	1	2	no	0	2	2	0	0	0	0	0	0	0	0	1	3000	0	0	0
23	0	277	1	1	1	2	no	0	2	2	0	0	0	0	0	0	0	0	1	2960	0	0	0
23	0	277	1	1	1	2	no	0	2	2	0	0	0	0	0	0	0	0	1	3200	0	0	0
23	0	266	1	1	1	2	no	0	2	2	0	0	0	0	0	0	0	0	1	3535	0	0	0
23	0	268	1	1	1	2	PIH	0	2	2	0	0	0	0	0	0	0	0	1	3000	0	2	0
23	0	277	1	1	1	2	no	0	2	2	0	0	0	0	0	0	0	0	1	3900	0	0	0
23	0	285	1	1	1	2	no	0	2	2	0	0	0	0	0	0	0	0	1	3000	0	0	0
23	0	275	1	1	1	2	no	0	2	2	0	0	0	0	0	0	0	0	1	3200	0	0	0
23	0	270	1	1	1	2	no	0	2	2	0	0	0	0	0	0	0	0	1	3500	0	0	0
23	0	278	1	1	1	2	no	0	2	2	0	0	0	0	0	0	0	0	1	3610	0	0	0
23	0	272	1	1	1	2	no	0	2	2	0	0	0	0	0	0	0	0	1	3275	0	0	0
23	0	282	1	1	1	2	no	0	2	2	0	0	0	0	0	0	0	0	1	2800	0	0	0
23	0	273	1	1	1	2	no	0	2	2	0	0	0	0	0	0	0	0	1	2500	0	0	0
23	0	273	1	1	1	2	no	0	2	2	0	0	0	0	0	0	0	0	1	2700	0	0	0
23	0	282	1	1	1	2	no	0	2	2	0	0	0	0	0	0	0	0	1	2350	0	0	0
23	0	278	1	1	1	2	no	0	2	2	0	0	0	0	0	0	0	0	1	3190	0	0	0
23	0	264	1	1	1	2	no	0	2	2	0	0	0	0	0	0	0	0	1	3900	0	0	0
23	0	275	1	1	1	2	no	0	2	2	0	0	0	0	0	0	0	0	1	3290	0	0	0
23	0	267	1	1	1	2	no	0	2	2	0	0	0	0	0	0	0	0	1	2900	0	0	0
23	0	263	1	1	1	2	no	0	2	2	0	0	0	0	0	0	0	0	1	3600	0	0	0
23	0	278	1	1	1	2	no	0	2	2	0	0	0	0	0	0	0	0	1	1900	0	0	0
23	0	286	1	1	1	2	no	0	2	2	0	0	0	0	0	0	0	0	1	3400	0	0	0
23	0	270	1	1	1	2	no	0	2	2	0	0	0	0	0	0	0	0	1	2330	0	0	0
23	0	272	1	1	1	2	no	0	2	2	0	0	0	0	0	0	0	0	1	2500	0	0	0
23	0	284	1	1	1	2	no	0	2	2	0	0	0	0	0	0	0	0	1	3500	0	0	0
23	0	275	1	1	1	2	no	0	2	2	0	0	0	0	0	0	0	0	1	3300	0	0	0
23	0	278	1	1	1	2	no	0	2	2	0	0	0	0	0	0	0	0	1	4000	0	0	0
23	0	271	1	1	1	2	no	0	2	2	0	0	0	0	0	0	0	0	1	2300	0	0	0
23	0	287	1	1	1	2	no	0	2	2	0	0	0	0	0	0	0	0	1	2000	0	0	0
23	0	279	1	1	1	2	no	0	2	2	0	0	0	0	0	0	0	0	1	3100	0	0	0
23	0	270	1	1	1	2	no	0	2	2	0	0	0	0	0	0	0	0	1	2200	0	0	0
23	0	270	1	1	1	2	no	0	2	2	0	0	0	0	0	0	0	0	1	2640	0	0	0
23	0	269	1	1	1	2	no	0	2	2	0	0	0	0	0	0	0	0	1	2500	0	0	0
23	0	281	1	1	1	2	no	0	2	2	0	0	0	0	0	0	0	0	1	3000	0	0	0
23	0	263	1	1	1	2	no	0	2	2	0	0	0	0	0	0	0	0	1	2100	0	0	0
23	0	276	1	1	1	2	no	0	2	2	0	0	0	0	0	0	0	0	1	3400	0	0	0
23	0	268	1	1	1	2	no	0	2	2	0	0	0	0	0	0	0	0	1	3000	0	0	0
23	0	275	1	1	1	2	no	0	2	2	0	0	0	0	0	0	0	0	1	3000	0	0	0
23	0	271	1	1	1	2	no	0	2	2	0	0	0	0	0	0	0	0	1	3040	0	0	0
23	0	278	1	1	1	2	no	0	2	2	0	0	0	0	0	0	0	0	1	3500	0	0	0
23	0	265	1	1	1	2	no	0	2	2	0	0	0	0	0	0	0	0	1	3100	0	0	0
23	0	280	1	1	1	2	no	0	2	2	0	0	0	0	0	0	0	0	1	3100	0	0	0
23	0	273	1	1	1	2	no	0	2	2	0	0	0	0	0	0	0	0	1	2480	0	0	0
23	0	280	1	1	1	2	no	0	2	2	0	0	0	0	0	0	0	0	1	3500	0	0	0
23	0	273	1	1	1	2	no	0	2	2	0	0	0	0	0	0	0	0	1	2980	0	0	0
23	0	278	1	1	1	2	no	0	2	2	0	0	0	0	0	0	0	0	1	2875	0	0	0
23	0	280	1	1	1	2	no	0	2	2	0	0	0	0	0	0	0	0	1	2700	0	0	0
23	0	279	1	1	1	2	no	0	2	2	0	0	0	0	0	0	0	0	1	2700	0	0	0
23	0	280	1	1	1	2	no	0	2	2	0	0	0	0	0	0	0	0	1	2700	0	0	0
23	0	276	1	1	1	2	no	0	2	2	0	0	0	0	0	0	0	0	1	3500	0	0	0
23	0	269	1	1	1	2	no	0	2	2	0	0	0	0	0	0	0	0	1	2200	0	0	0
23	0	269	1	1	1	2	PIH, Tuberculosis	0	2	2	0	0	0	0	0	0	0	0	1	3435	0	2	0
23	0	273	1	1	1	2	no	0	2	2	0	0	0	0	0	0	0	0	1	2200	0	0	0
23	0	282	1	1	1	2	no	0	2	2	0	0	0	0	0	0	0	0	1	3040	0	0	0
23	0	266	1	1	1	2	PIH	0	2	2	0	0	0	0	0	0	0	0	1	2800	0	2	0
23	0	270	1	1	1	2	PIH	0	2	2	0	0	0	0	0	0	0	0	1	3000	0	2	0
23	0	270	1	1	1	2	PIH	0	2	2	0	0	0	0	0	0	0	0	1	3000	0	2	0
23	0	262	1	1	1	2	no	0	2	2	0	0	0	0	0	0	0	0	1	3255	0	0	0
23	0	278	1	1	1	2	no	0	2	2	0	0	0	0	0	0	0	0	1	3100	0	0	0
23	0	261	1	1	1	2	no	0	2	2	0	0	0	0	0	0	0	0	1	2500	0	0	0
23	0	275	1	1	1	2	no	0	2	2	0	0	0	0	0	0	0	0	1	2900	0	0	0
23	0	265	1	1	1	2	PIH	0	2	2	0	0	0	0	0	0	0	0	1	2175	0	2	0
23	0	275	1	1	1	2	no	0	2	2	0	0	0	0	0	0	0	0	1	3140	0	0	0
23	0	275	1	1	1	2	PIH	0	2	2	0	0	0	0	0	0	0	0	1	3800	0	2	0
23	0	271	1	1	1	2	no	0	2	2	0	0	0	0	0	0	0	0	1	3100	0	0	0
23	0	275	1	1	1	2	no	0	2	2	0	0	0	0	0	0	0	0	1	2900	0	0	0
23	0	262	1	1	1	2	no	0	2	2	0	0	0	0	0	0	0	0	1	1500	0	0	0
23	0	283	1	1	1	2	no	0	2	2	0	0	0	0	0	0	0	0	1	2800	0	0	0
23	0	277	1	1	1	2	no	0	2	2	0	0	0	0	0	0	0	0	1	2000	0	0	0
23	0	234	1	1	1	2	no	0	2	2	0	0	0	0	0	0	0	0	1	3000	1	0	0
23	0	247	1	1	1	2	no	0	2	2	0	0	0	0	0	0	0	0	1	1900	1	0	0
23	0	255	1	1	1	2	no	0	2	2	0	0	0	0	0	0	0	0	1		1	0	0
23	0	255	1	1	1	2	no	0	2	2	0	0	0	0	0	0	0	0	1	3200	1	0	0
23	0	252	1	1	1	2	no	0	2	2	0	0	0	0	0	0	0	0	1	2250	1	0	0
23	0	217	1	1	1	2	no	0	2	2	0	0	0	0	0	0	0	0	1	2250	1	0	0
23	0	254	1	1	1	2	no	0	2	2	0	0	0	0	0	0	0	0	1	2600	1	0	0
23	0	289	1	1	1	2	no	0	2	2	0	0	0	0	0	0	0	0	1	3000	0	0	0
23	0	292	1	1	1	2	no	0	2	2	0	0	0	0	0	0	0	0	1	2700	0	0	0
23	0	288	1	1	1	2	no	0	2	2	0	0	0	0	0	0	0	0	1	3400	0	0	0
23	0	290	1	1	1	2	no	0	2	2	0	0	0	0	0	0	0	0	1	3000	0	0	0
23	0	288	1	1	1	2	no	0	2	2	0	0	0	0	0	0	0	0	1	3000	0	0	0
23	0	289	1	1	1	2	no	0	2	2	0	0	0	0	0	0	0	0	1	2100	0	0	0
23	0	288	1	1	1	2	no	0	2	2	0	0	0	0	0	0	0	0	1	1900	0	0	0
23	0	291	1	1	1	2	no	0	2	2	0	0	0	0	0	0	0	0	1	2000	0	0	0
23	0	288	1	1	1	2	no	0	2	2	0	0	0	0	0	0	0	0	1	3000	0	0	0
23	0	289	1	1	1	2	no	0	2	2	0	0	0	0	0	0	0	0	1	3300	0	0	0
23	0	290	1	1	1	2	no	0	2	2	0	0	0	0	0	0	0	0	1	2950	0	0	0
23	0	289	1	1	1	2	no	0	2	2	0	0	0	0	0	0	0	0	1	2100	0	0	0
23	0	263	0	1	1	2	no	0	2	2	0	0	0	0	0	0	0	0	1	3710	0	0	0
23	0	277	0	1	1	2	no	0	2	2	0	0	0	0	0	0	0	0	1	2000	0	0	0
24	0	280	1	1	1	2	Anemia	0	2	2	0	0	0	0	0	1	0	0	1	3750	0	0	0
24	1	228		1	1	2	no	0	2	2	0	0	0	0	0	0	0	0	1	2710	1	0	0
24	1	273	1	1	1	2	no	0	2	2	0	0	0	0	0	0	0	0	1	4000	0	0	0
24	0	269	1	1	1	2	Sub-fertility	1	2	2	0	0	0	0	0	0	0	0	1	3300	0	0	0
24	0	283		1	1	2	no	0	2	2	0	0	0	0	0	0	0	0	1	3000	0	0	0
24	0	284		1	1	2	no	0	2	2	0	0	0	0	0	0	0	0	1	2700	0	0	0
24	0	268		1	1	2	no	0	2	2	0	0	0	0	0	0	0	0	1	3000	0	0	0
24	0	286		1	1	2	no	0	2	2	0	0	0	0	0	0	0	0	1	2500	0	0	0
24	0	276		1	1	2	no	0	2	2	0	0	0	0	0	0	0	0	1	2900	0	0	0
24	0	284	1	1	1	2	no	0	2	2	0	0	0	0	0	0	0	0	1	1500	0	0	0
24	0	270	1	1	1	2	no	0	2	2	0	0	0	0	0	0	0	0	1	2900	0	0	0
24	0	274	1	1	1	2	no	0	2	2	0	0	0	0	0	0	0	0	1	2700	0	0	0
24	0	269	1	1	1	2	no	0	2	2	0	0	0	0	0	0	0	0	1	3180	0	0	0
24	0	272	1	1	1	2	no	0	2	2	0	0	0	0	0	0	0	0	1	2615	0	0	0
24	0	271	1	1	1	2	no	0	2	2	0	0	0	0	0	0	0	0	1	1900	0	0	0
24	0	280	1	1	1	2	no	0	2	2	0	0	0	0	0	0	0	0	1	3600	0	0	0
24	0	280	1	1	1	2	no	0	2	2	0	0	0	0	0	0	0	0	1	2800	0	0	0
24	0	286	1	1	1	2	no	0	2	2	0	0	0	0	0	0	0	0	1	2800	0	0	0
24	0	276	1	1	1	2	no	0	2	2	0	0	0	0	0	0	0	0	1	2700	0	0	0
24	0	284	1	1	1	2	no	0	2	2	0	0	0	0	0	0	0	0	1	2900	0	0	0
24	0	287	1	1	1	2	no	0	2	2	0	0	0	0	0	0	0	0	1	3400	0	0	0
24	0	270	1	1	1	2	no	0	2	2	0	0	0	0	0	0	0	0	1	2210	0	0	0
24	0	267	1	1	1	2	no	0	2	2	0	0	0	0	0	0	0	0	1	3500	0	0	0
24	0	282	1	1	1	2	no	0	2	2	0	0	0	0	0	0	0	0	1	3800	0	0	0
24	0	281	1	1	1	2	no	0	2	2	0	0	0	0	0	0	0	0	1	3000	0	0	0
24	0	275	1	1	1	2	no	0	2	2	0	0	0	0	0	0	0	0	1	2800	0	0	0
24	0	270	1	1	1	2	no	0	2	2	0	0	0	0	0	0	0	0	1	3000	0	0	0
24	0	280	1	1	1	2	no	0	2	2	0	0	0	0	0	0	0	0	1	3220	0	0	0
24	0	279	1	1	1	2	no	0	2	2	0	0	0	0	0	0	0	0	1	3070	0	0	0
24	0	279	1	1	1	2	no	0	2	2	0	0	0	0	0	0	0	0	1	2900	0	0	0
24	0	266	1	1	1	2	no	0	2	2	0	0	0	0	0	0	0	0	1	2700	0	0	0
24	0	274	1	1	1	2	no	0	2	2	0	0	0	0	0	0	0	0	1	2830	0	0	0
24	0	286	1	1	1	2	no	0	2	2	0	0	0	0	0	0	0	0	1	2780	0	0	0
24	0	284	1	1	1	2	no	0	2	2	0	0	0	0	0	0	0	0	1	2000	0	0	0
24	0	285	1	1	1	2	no	0	2	2	0	0	0	0	0	0	0	0	1	2400	0	0	0
24	0	287	1	1	1	2	no	0	2	2	0	0	0	0	0	0	0	0	1	3760	0	0	0
24	0	259	1	1	1	2	no	0	2	2	0	0	0	0	0	0	0	0	1	3445	1	0	0
24	0	269	1	1	1	2	Hypothyroidism	0	2	2	0	0	0	0	1	0	0	0	1	3500	0	0	0
24	0	265	1	1	1	2	no	0	2	2	0	0	0	0	0	0	0	0	1	2700	0	0	0
24	0	272	1	1	1	2	no	0	2	2	0	0	0	0	0	0	0	0	1	2500	0	0	0
24	0	263	1	1	1	2	no	0	2	2	0	0	0	0	0	0	0	0	1	2500	0	0	0
24	0	268	1	1	1	2	no	0	2	2	0	0	0	0	0	0	0	0	1	3000	0	0	0
24	0	285	1	1	1	2	no	0	2	2	0	0	0	0	0	0	0	0	1	1600	0	0	0
24	0	275	1	1	1	2	no	0	2	2	0	0	0	0	0	0	0	0	1	2500	0	0	0
24	0	269	1	1	1	2	no	0	2	2	0	0	0	0	0	0	0	0	1	3000	0	0	0
24	0	280	1	1	1	2	no	0	2	2	0	0	0	0	0	0	0	0	1	2700	0	0	0
24	0	274	1	1	1	2	no	0	2	2	0	0	0	0	0	0	0	0	1	3170	0	0	0
24	0	261	1	1	1	2	no	0	2	2	0	0	0	0	0	0	0	0	1	2500	0	0	0
24	0	285	1	1	1	2	no	0	2	2	0	0	0	0	0	0	0	0	1	2700	0	0	0
24	0	270	1	1	1	2	no	0	2	2	0	0	0	0	0	0	0	0	1	2000	0	0	0
24	0	280	1	1	1	2	no	0	2	2	0	0	0	0	0	0	0	0	1	2500	0	0	0
24	0	261	1	1	1	2	no	0	2	2	0	0	0	0	0	0	0	0	1	3500	0	0	0
24	0	269	1	1	1	2	no	0	2	2	0	0	0	0	0	0	0	0	1	2800	0	0	0
24	0	283	1	1	1	2	no	0	2	2	0	0	0	0	0	0	0	0	1	3000	0	0	0
24	0	273	1	1	1	2	no	0	2	2	0	0	0	0	0	0	0	0	1	2500	0	0	0
24	0	280	1	1	1	2	no	0	2	2	0	0	0	0	0	0	0	0	1	3955	0	0	0
24	0	275	1	1	1	2	no	0	2	2	0	0	0	0	0	0	0	0	1	2900	0	0	0
24	0	287	1	1	1	2	no	0	2	2	0	0	0	0	0	0	0	0	1	3000	0	0	0
24	0	283	1	1	1	2	no	0	2	2	0	0	0	0	0	0	0	0	1	2300	0	0	0
24	0	263	1	1	1	2	no	0	2	2	0	0	0	0	0	0	0	0	1	3050	0	0	0
24	0	266	1	1	1	2	PIH	0	2	2	0	0	0	0	0	0	0	0	1	2900	0	2	0
24	0	276	1	1	1	2	no	0	2	2	0	0	0	0	0	0	0	0	1	3500	0	0	0
24	0	273	1	1	1	2	PIH	0	2	2	0	0	0	0	0	0	0	0	1	2700	0	2	0
24	0	273	1	1	1	2	no	0	2	2	0	0	0	0	0	0	0	0	1		0	0	0
24	0	271	1	1	1	2	no	0	2	2	0	0	0	0	0	0	0	0	1	3500	0	0	0
24	0	286	1	1	1	2	PIH	0	2	2	0	0	0	0	0	0	0	0	1	2600	0	2	0
24	0	262	1	1	1	2	no	0	2	2	0	0	0	0	0	0	0	0	1	4025	0	0	0
24	0	277	1	1	1	2	no	0	2	2	0	0	0	0	0	0	0	0	1	2800	0	0	0
24	0	273	1	1	1	2	no	0	2	2	0	0	0	0	0	0	0	0	1	3000	0	0	0
24	0	271	1	1	1	2	no	0	2	2	0	0	0	0	0	0	0	0	1	3700	0	0	0
24	0	281	1	1	1	2	no	0	2	2	0	0	0	0	0	0	0	0	1	2800	0	0	0
24	0	280	1	1	1	2	no	0	2	2	0	0	0	0	0	0	0	0	1	3500	0	0	0
24	0	281	1	1	1	2	no	0	2	2	0	0	0	0	0	0	0	0	1	3000	0	0	0
24	0	282	1	1	1	2	no	0	2	2	0	0	0	0	0	0	0	0	1	3000	0	0	0
24	0	281	1	1	1	2	no	0	2	2	0	0	0	0	0	0	0	0	1	2830	0	0	0
24	0	266	1	1	1	2	no	0	2	2	0	0	0	0	0	0	0	0	1	2500	0	0	0
24	0	272	1	1	1	2	no	0	2	2	0	0	0	0	0	0	0	0	1	3250	0	0	0
24	0	283	1	1	1	2	no	0	2	2	0	0	0	0	0	0	0	0	1	2500	0	0	0
24	0	274	1	1	1	2	no	0	2	2	0	0	0	0	0	0	0	0	1	3200	0	0	0
24	0	272	1	1	1	2	no	0	2	2	0	0	0	0	0	0	0	0	1	2900	0	0	0
24	0	281	1	1	1	2	no	0	2	2	0	0	0	0	0	0	0	0	1	3075	0	0	0
24	0	283	1	1	1	2	no	0	2	2	0	0	0	0	0	0	0	0	1	3700	0	0	0
24	0	280	1	1	1	2	no	0	2	2	0	0	0	0	0	0	0	0	1	2500	0	0	0
24	0	267	1	1	1	2	no	0	2	2	0	0	0	0	0	0	0	0	1	2000	0	0	0
24	0	285	1	1	1	2	no	0	2	2	0	0	0	0	0	0	0	0	1	2500	0	0	0
24	0	270	1	1	1	2	no	0	2	2	0	0	0	0	0	0	0	0	1	3150	0	0	0
24	0	270	1	1	1	2	no	0	2	2	0	0	0	0	0	0	0	0	1	2300	0	0	0
24	0	280	1	1	1	2	no	0	2	2	0	0	0	0	0	0	0	0	1	3000	0	0	0
24	0	265	1	1	1	2	no	0	2	2	0	0	0	0	0	0	0	0	1	3000	0	0	0
24	0	266	1	1	1	2	no	0	2	2	0	0	0	0	0	0	0	0	1	3000	0	0	0
24	0	273	1	1	1	2	no	0	2	2	0	0	0	0	0	0	0	0	1	3300	0	0	0
24	0	274	1	1	1	2	no	0	2	2	0	0	0	0	0	0	0	0	1	2750	0	0	0
24	0	283	1	1	1	2	no	0	2	2	0	0	0	0	0	0	0	0	1	2600	0	0	0
24	0	278	1	1	1	2	no	0	2	2	0	0	0	0	0	0	0	0	1	2500	0	0	0
24	0	284	1	1	1	2	no	0	2	2	0	0	0	0	0	0	0	0	1	3000	0	0	0
24	0	271	1	1	1	2	no	0	2	2	0	0	0	0	0	0	0	0	1	2100	0	0	0
24	0	286	1	1	1	2	no	0	2	2	0	0	0	0	0	0	0	0	1		0	0	0
24	0	272	1	1	1	2	no	0	2	2	0	0	0	0	0	0	0	0	1	2800	0	0	0
24	0	264	1	1	1	2	no	0	2	2	0	0	0	0	0	0	0	0	1	3000	0	0	0
24	0	273	1	1	1	2	no	0	2	2	0	0	0	0	0	0	0	0	1	2400	0	0	0
24	0	278	1	1	1	2	no	0	2	2	0	0	0	0	0	0	0	0	1	3510	0	0	0
24	0	276	1	1	1	2	no	0	2	2	0	0	0	0	0	0	0	0	1	3000	0	0	0
24	0	280	1	1	1	2	no	0	2	2	0	0	0	0	0	0	0	0	1	2900	0	0	0
24	0	283	1	1	1	2	no	0	2	2	0	0	0	0	0	0	0	0	1	2000	0	0	0
24	0	263	1	1	1	2	no	0	2	2	0	0	0	0	0	0	0	0	1	2070	0	0	0
24	0	275	1	1	1	2	PIH	0	2	2	0	0	0	0	0	0	0	0	1	1500	0	2	0
24	0	278	1	1	1	2	no	0	2	2	0	0	0	0	0	0	0	0	1	3400	0	0	0
24	0	263	1	1	1	2	no	0	2	2	0	0	0	0	0	0	0	0	1	3000	0	0	0
24	0	267	1	1	1	2	no	0	2	2	0	0	0	0	0	0	0	0	1	2900	0	0	0
24	0	277	1	1	1	2	no	0	2	2	0	0	0	0	0	0	0	0	1	3270	0	0	0
24	0	268	1	1	1	2	no	0	2	2	0	0	0	0	0	0	0	0	1	3220	0	0	0
24	0	273	1	1	1	2	no	0	2	2	0	0	0	0	0	0	0	0	1	2300	0	0	0
24	0	280	1	1	1	2	no	0	2	2	0	0	0	0	0	0	0	0	1	3500	0	0	0
24	0	259	1	1	1	2	no	0	2	2	0	0	0	0	0	0	0	0	1	3400	1	0	0
24	0	253	1	1	1	2	no	0	2	2	0	0	0	0	0	0	0	0	1	2000	1	0	0
24	0	251	1	1	1	2	no	0	2	2	0	0	0	0	0	0	0	0	1	3115	1	0	0
24	0	254	1	1	1	2	no	0	2	2	0	0	0	0	0	0	0	0	1	2200	1	0	0
24	0	258	1	1	1	2	no	0	2	2	0	0	0	0	0	0	0	0	1	2700	1	0	0
24	0	254	1	1	1	2	no	0	2	2	0	0	0	0	0	0	0	0	1	3000	1	0	0
24	0	297	1	1	1	2	no	0	2	2	0	0	0	0	0	0	0	0	1	2900	0	0	0
24	0	290	1	1	1	2	no	0	2	2	0	0	0	0	0	0	0	0	1	3700	0	0	0
24	0	292	1	1	1	2	no	0	2	2	0	0	0	0	0	0	0	0	1	3250	0	0	0
24	0	294	1	1	1	2	no	0	2	2	0	0	0	0	0	0	0	0	1	2600	0	0	0
24	0	296	1	1	1	2	no	0	2	2	0	0	0	0	0	0	0	0	1	3100	0	0	0
24	0	290	1	1	1	2	no	0	2	2	0	0	0	0	0	0	0	0	1	3200	0	0	0
24	0	289	1	1	1	2	no	0	2	2	0	0	0	0	0	0	0	0	1	2600	0	0	0
24	0	292	1	1	1	2	no	0	2	2	0	0	0	0	0	0	0	0	1	3000	0	0	0
24	0	294	1	1	1	2	no	0	2	2	0	0	0	0	0	0	0	0	1	3000	0	0	0
24	0	288	1	1	1	2	no	0	2	2	0	0	0	0	0	0	0	0	1	2500	0	0	0
24	0	265	0	1	1	2	no	0	2	2	0	0	0	0	0	0	0	0	1		0	0	0
25	0	287	1	1	1	2	Anemia	0	2	2	0	0	0	0	0	1	0	0	1	3000	0	0	0
25	0	280		1	1	2	PIH	0	2	2	0	0	0	0	0	0	0	0	1	2000	0	2	0
25	0	286		1	1	2	no	0	2	2	0	0	0	0	0	0	0	0	1	2600	0	0	0
25	0	287		1	1	2	no	0	2	2	0	0	0	0	0	0	0	0	1	2700	0	0	0
25	0	275		1	1	2	no	0	2	2	0	0	0	0	0	0	0	0	1	3000	0	0	0
25	0	198		1	1	2	no	0	2	2	0	0	0	0	0	0	0	0	1	3620	1	0	0
25	0	281	1	1	1	2	no	0	2	2	0	0	0	0	0	0	0	0	1	3000	0	0	0
25	0	270	1	1	1	2	no	0	2	2	0	0	0	0	0	0	0	0	1	2700	0	0	0
25	0	262	1	1	1	2	no	0	2	2	0	0	0	0	0	0	0	0	1	2900	0	0	0
25	0	263	1	1	1	2	no	0	2	2	0	0	0	0	0	0	0	0	1	2500	0	0	0
25	0	266	1	1	1	2	no	0	2	2	0	0	0	0	0	0	0	0	1	2200	0	0	0
25	0	268	1	1	1	2	no	0	2	2	0	0	0	0	0	0	0	0	1	2100	0	0	0
25	0	276	1	1	1	2	no	0	2	2	0	0	0	0	0	0	0	0	1	4100	0	0	0
25	0	279	1	1	1	2	no	0	2	2	0	0	0	0	0	0	0	0	1	2770	0	0	0
25	0	279	1	1	1	2	no	0	2	2	0	0	0	0	0	0	0	0	1	2900	0	0	0
25	0	260	1	1	1	2	no	0	2	2	0	0	0	0	0	0	0	0	1	2900	0	0	0
25	0	266	1	1	1	2	no	0	2	2	0	0	0	0	0	0	0	0	1	2235	0	0	0
25	0	259	1	1	1	2	no	0	2	2	0	0	0	0	0	0	0	0	1	2500	1	0	0
25	0	282	1	1	1	2	no	0	2	2	0	0	0	0	0	0	0	0	1	3000	0	0	0
25	0	263	1	1	1	2	no	0	2	2	0	0	0	0	0	0	0	0	1	3000	0	0	0
25	0	284	1	1	1	2	no	0	2	2	0	0	0	0	0	0	0	0	1	3000	0	0	0
25	0	284	1	1	1	2	no	0	2	2	0	0	0	0	0	0	0	0	1	3000	0	0	0
25	0	274	1	1	1	2	no	0	2	2	0	0	0	0	0	0	0	0	1	4000	0	0	0
25	0	285	1	1	1	2	no	0	2	2	0	0	0	0	0	0	0	0	1	3335	0	0	0
25	0	277	1	1	1	2	no	0	2	2	0	0	0	0	0	0	0	0	1	3050	0	0	0
25	0	284	1	1	1	2	no	0	2	2	0	0	0	0	0	0	0	0	1	3400	0	0	0
25	0	260	1	1	1	2	PIH	0	2	2	0	0	0	0	0	0	0	0	1	2300	0	2	0
25	0	273	1	1	1	2	no	0	2	2	0	0	0	0	0	0	0	0	1	2935	0	0	0
25	0	272	1	1	1	2	no	0	2	2	0	0	0	0	0	0	0	0	1	2500	0	0	0
25	0	269	1	1	1	2	no	0	2	2	0	0	0	0	0	0	0	0	1	2980	0	0	0
25	0	272	1	1	1	2	no	0	2	2	0	0	0	0	0	0	0	0	1	2800	0	0	0
25	0	267	1	1	1	2	no	0	2	2	0	0	0	0	0	0	0	0	1	3500	0	0	0
25	0	273	1	1	1	2	no	0	2	2	0	0	0	0	0	0	0	0	1	3100	0	0	0
25	0	275	1	1	1	2	no	0	2	2	0	0	0	0	0	0	0	0	1	3000	0	0	0
25	0	268	1	1	1	2	no	0	2	2	0	0	0	0	0	0	0	0	1	4000	0	0	0
25	0	271	1	1	1	2	no	0	2	2	0	0	0	0	0	0	0	0	1	2950	0	0	0
25	0	270	1	1	1	2	no	0	2	2	0	0	0	0	0	0	0	0	1	3350	0	0	0
25	0	278	1	1	1	2	no	0	2	2	0	0	0	0	0	0	0	0	1	4000	0	0	0
25	0	276	1	1	1	2	no	0	2	2	0	0	0	0	0	0	0	0	1	3500	0	0	0
25	0	277	1	1	1	2	no	0	2	2	0	0	0	0	0	0	0	0	1	3000	0	0	0
25	0	279	1	1	1	2	no	0	2	2	0	0	0	0	0	0	0	0	1	3100	0	0	0
25	0	279	1	1	1	2	no	0	2	2	0	0	0	0	0	0	0	0	1	3200	0	0	0
25	0	264	1	1	1	2	no	0	2	2	0	0	0	0	0	0	0	0	1	3250	0	0	0
25	0	267	1	1	1	2	no	0	2	2	0	0	0	0	0	0	0	0	1	3200	0	0	0
25	0	282	1	1	1	2	no	0	2	2	0	0	0	0	0	0	0	0	1	2700	0	0	0
25	0	275	1	1	1	2	no	0	2	2	0	0	0	0	0	0	0	0	1	2200	0	0	0
25	0	263	1	1	1	2	PIH	0	2	2	0	0	0	0	0	0	0	0	1	3350	0	2	0
25	0	275	1	1	1	2	no	0	2	2	0	0	0	0	0	0	0	0	1	3000	0	0	0
25	0	266	1	1	1	2	no	0	2	2	0	0	0	0	0	0	0	0	1	2250	0	0	0
25	0	263	1	1	1	2	no	0	2	2	0	0	0	0	0	0	0	0	1	3500	0	0	0
25	0	275	1	1	1	2	no	0	2	2	0	0	0	0	0	0	0	0	1	3250	0	0	0
25	0	278	1	1	1	2	no	0	2	2	0	0	0	0	0	0	0	0	1	2500	0	0	0
25	0	281	1	1	1	2	no	0	2	2	0	0	0	0	0	0	0	0	1	2200	0	0	0
25	0	269	1	1	1	2	no	0	2	2	0	0	0	0	0	0	0	0	1	3400	0	0	0
25	0	264	1	1	1	2	no	0	2	2	0	0	0	0	0	0	0	0	1	2400	0	0	0
25	0	270	1	1	1	2	no	0	2	2	0	0	0	0	0	0	0	0	1	22550	0	0	0
25	0	281	1	1	1	2	no	0	2	2	0	0	0	0	0	0	0	0	1	3900	0	0	0
25	0	271	1	1	1	2	no	0	2	2	0	0	0	0	0	0	0	0	1	3500	0	0	0
25	0	281	1	1	1	2	no	0	2	2	0	0	0	0	0	0	0	0	1	3200	0	0	0
25	0	273	1	1	1	2	no	0	2	2	0	0	0	0	0	0	0	0	1	2565	0	0	0
25	0	267	1	1	1	2	no	0	2	2	0	0	0	0	0	0	0	0	1	2800	0	0	0
25	0	277	1	1	1	2	no	0	2	2	0	0	0	0	0	0	0	0	1	2625	0	0	0
25	0	287	1	1	1	2	no	0	2	2	0	0	0	0	0	0	0	0	1	2750	0	0	0
25	0	276	1	1	1	2	no	0	2	2	0	0	0	0	0	0	0	0	1	3095	0	0	0
25	0	284	1	1	1	2	no	0	2	2	0	0	0	0	0	0	0	0	1	3000	0	0	0
25	0	274	1	1	1	2	no	0	2	2	0	0	0	0	0	0	0	0	1	3100	0	0	0
25	0	265	1	1	1	2	no	0	2	2	0	0	0	0	0	0	0	0	1	3000	0	0	0
25	0	265	1	1	1	2	no	0	2	2	0	0	0	0	0	0	0	0	1	2400	0	0	0
25	0	278	1	1	1	2	no	0	2	2	0	0	0	0	0	0	0	0	1	3500	0	0	0
25	0	284	1	1	1	2	no	0	2	2	0	0	0	0	0	0	0	0	1	3145	0	0	0
25	0	269	1	1	1	2	no	0	2	2	0	0	0	0	0	0	0	0	1	4000	0	0	0
25	0	272	1	1	1	2	no	0	2	2	0	0	0	0	0	0	0	0	1	3000	0	0	0
25	0	275	1	1	1	2	no	0	2	2	0	0	0	0	0	0	0	0	1	3000	0	0	0
25	0	259	1	1	1	2	no	0	2	2	0	0	0	0	0	0	0	0	1	3500	1	0	0
25	0	276	1	1	1	2	no	0	2	2	0	0	0	0	0	0	0	0	1	2500	0	0	0
25	0	274	1	1	1	2	no	0	2	2	0	0	0	0	0	0	0	0	1	2000	0	0	0
25	0	278	1	1	1	2	no	0	2	2	0	0	0	0	0	0	0	0	1	3300	0	0	0
25	0	285	1	1	1	2	no	0	2	2	0	0	0	0	0	0	0	0	1	3000	0	0	0
25	0	279	1	1	1	2	no	0	2	2	0	0	0	0	0	0	0	0	1	2450	0	0	0
25	0	281	1	1	1	2	no	0	2	2	0	0	0	0	0	0	0	0	1	2700	0	0	0
25	0	261	1	1	1	2	no	0	2	2	0	0	0	0	0	0	0	0	1	2800	0	0	0
25	0	272	1	1	1	2	no	0	2	2	0	0	0	0	0	0	0	0	1	3000	0	0	0
25	0	284	1	1	1	2	no	0	2	2	0	0	0	0	0	0	0	0	1	3340	0	0	0
25	0	278	1	1	1	2	no	0	2	2	0	0	0	0	0	0	0	0	1	3035	0	0	0
25	0	272	1	1	1	2	no	0	2	2	0	0	0	0	0	0	0	0	1	2000	0	0	0
25	0	285	1	1	1	2	no	0	2	2	0	0	0	0	0	0	0	0	1	2800	0	0	0
25	0	234	1	1	1	2	no	0	2	2	0	0	0	0	0	0	0	0	1	2800	1	0	0
25	0	254	1	1	1	2	no	0	2	2	0	0	0	0	0	0	0	0	1	2900	1	0	0
25	0	234	1	1	1	2	no	0	2	2	0	0	0	0	0	0	0	0	1	3400	1	0	0
25	0	213	1	1	1	2	URTI	0	2	2	0	0	0	0	0	0	0	0	1	3000	1	0	0
25	0	244	1	1	1	2	no	0	2	2	0	0	0	0	0	0	0	0	1	3000	1	0	0
25	0	255	1	1	1	2	no	0	2	2	0	0	0	0	0	0	0	0	1	2700	1	0	0
25	0	236	1	1	1	2	no	0	2	2	0	0	0	0	0	0	0	0	1	3200	1	0	0
25	0	254	1	1	1	2	no	0	2	2	0	0	0	0	0	0	0	0	1	3500	1	0	0
25	0	256	1	1	1	2	no	0	2	2	0	0	0	0	0	0	0	0	1	3915	1	0	0
25	0	223	1	1	1	2	no	0	2	2	0	0	0	0	0	0	0	0	1	2725	1	0	0
25	0	250	1	1	1	2	Hypothyrodism	0	2	2	0	0	0	0	1	0	0	0	1	3370	1	0	0
25	0	288	1	1	1	2	no	0	2	2	0	0	0	0	0	0	0	0	1	3935	0	0	0
25	0	288	1	1	1	2	no	0	2	2	0	0	0	0	0	0	0	0	1	2500	0	0	0
25	0	288	1	1	1	2	no	0	2	2	0	0	0	0	0	0	0	0	1	3800	0	0	0
25	0	290	1	1	1	2	no	0	2	2	0	0	0	0	0	0	0	0	1	2300	0	0	0
25	0	292	1	1	1	2	URTI	0	2	2	0	0	0	0	0	0	0	0	1	2300	0	0	0
25	0	290	1	1	1	2	no	0	2	2	0	0	0	0	0	0	0	0	1	3000	0	0	0
25	0	288	1	1	1	2	no	0	2	2	0	0	0	0	0	0	0	0	1	2500	0	0	0
25	0	289	1	1	1	2	no	0	2	2	0	0	0	0	0	0	0	0	1	3500	0	0	0
26	0	273	1	1	1	2	HBSAG+	0	2	1	0	0	0	0	0	0	0	0	1	3000	0	0	0
26	0	287		1	1	2	no	0	2	2	0	0	0	0	0	0	0	0	1	3500	0	0	0
26	0	280		1	1	2	no	0	2	2	0	0	0	0	0	0	0	0	1	3500	0	0	0
26	0	280		1	1	2	no	0	2	2	0	0	0	0	0	0	0	0	1	2700	0	0	0
26	0	280		1	1	2	no	0	2	2	0	0	0	0	0	0	0	0	1	3700	0	0	0
26	0	262		1	1	2	no	0	2	2	0	0	0	0	0	0	0	0	1	3000	0	0	0
26	0	280	1	1	1	2	no	0	2	2	0	0	0	0	0	0	0	0	1	3000	0	0	0
26	0	284	1	1	1	2	no	0	2	2	0	0	0	0	0	0	0	0	1	3000	0	0	0
26	0	273	1	1	1	2	no	0	2	2	0	0	0	0	0	0	0	0	1	3460	0	0	0
26	0	274	1	1	1	2	no	0	2	2	0	0	0	0	0	0	0	0	1	3500	0	0	0
26	0	287	1	1	1	2	no	0	2	2	0	0	0	0	0	0	0	0	1	3065	0	0	0
26	0	267	1	1	1	2	no	0	2	2	0	0	0	0	0	0	0	0	1	3500	0	0	0
26	0	273	1	1	1	2	no	0	2	2	0	0	0	0	0	0	0	0	1	2900	0	0	0
26	0	278	1	1	1	2	no	0	2	2	0	0	0	0	0	0	0	0	1	2800	0	0	0
26	0	281	1	1	1	2	no	0	2	2	0	0	0	0	0	0	0	0	1	3100	0	0	0
26	0	281	1	1	1	2	no	0	2	2	0	0	0	0	0	0	0	0	1	3050	0	0	0
26	0	262	1	1	1	2	no	0	2	2	0	0	0	0	0	0	0	0	1	4335	0	0	0
26	0	285	1	1	1	2	no	0	2	2	0	0	0	0	0	0	0	0	1	2790	0	0	0
26	0	285	1	1	1	2	no	0	2	2	0	0	0	0	0	0	0	0	1	2600	0	0	0
26	0	282	1	1	1	2	PIH	0	2	2	0	0	0	0	0	0	0	0	1	3300	0	2	0
26	0	284	1	1	1	2	no	0	2	2	0	0	0	0	0	0	0	0	1	2750	0	0	0
26	0	277	1	1	1	2	PIH	0	2	2	0	0	0	0	0	0	0	0	1	3400	0	2	0
26	0	285	1	1	1	2	no	0	2	2	0	0	0	0	0	0	0	0	1	3500	0	0	0
26	0	284	1	1	1	2	no	0	2	2	0	0	0	0	0	0	0	0	1	2500	0	0	0
26	0	280	1	1	1	2	no	0	2	2	0	0	0	0	0	0	0	0	1	2250	0	0	0
26	0	286	1	1	1	2	no	0	2	2	0	0	0	0	0	0	0	0	1	2200	0	0	0
26	0	264	1	1	1	2	no	0	2	2	0	0	0	0	0	0	0	0	1	3500	0	0	0
26	0	285	1	1	1	2	no	0	2	2	0	0	0	0	0	0	0	0	1	3500	0	0	0
26	0	268	1	1	1	2	no	0	2	2	0	0	0	0	0	0	0	0	1	3500	0	0	0
26	0	286	1	1	1	2	no	0	2	2	0	0	0	0	0	0	0	0	1	2210	0	0	0
26	0	287	1	1	1	2	no	0	2	2	0	0	0	0	0	0	0	0	1	2500	0	0	0
26	0	273	1	1	1	2	no	0	2	2	0	0	0	0	0	0	0	0	1	1750	0	0	0
26	0	274	1	1	1	2	Asthma	0	2	2	0	0	0	0	0	0	1	0	1	2500	0	0	0
26	0	277	1	1	1	2	no	0	2	2	0	0	0	0	0	0	0	0	1	3635	0	0	0
26	0	271	1	1	1	2	no	0	2	2	0	0	0	0	0	0	0	0	1	2775	0	0	0
26	0	273	1	1	1	2	no	0	2	2	0	0	0	0	0	0	0	0	1	3400	0	0	0
26	0	274	1	1	1	2	no	0	2	2	0	0	0	0	0	0	0	0	1	2900	0	0	0
26	0	280	1	1	1	2	no	0	2	2	0	0	0	0	0	0	0	0	1	3400	0	0	0
26	0	278	1	1	1	2	no	0	2	2	0	0	0	0	0	0	0	0	1	3600	0	0	0
26	0	268	1	1	1	2	no	0	2	2	0	0	0	0	0	0	0	0	1	2700	0	0	0
26	0	277	1	1	1	2	no	0	2	2	0	0	0	0	0	0	0	0	1	4000	0	0	0
26	0	276	1	1	1	2	no	0	2	2	0	0	0	0	0	0	0	0	1	3000	0	0	0
26	0	279	1	1	1	2	no	0	2	2	0	0	0	0	0	0	0	0	1	3100	0	0	0
26	0	273	1	1	1	2	no	0	2	2	0	0	0	0	0	0	0	0	1	3000	0	0	0
26	0	273	1	1	1	2	no	0	2	2	0	0	0	0	0	0	0	0	1	2910	0	0	0
26	0	280	1	1	1	2	no	0	2	2	0	0	0	0	0	0	0	0	1	3000	0	0	0
26	0	276	1	1	1	2	no	0	2	2	0	0	0	0	0	0	0	0	1	3400	0	0	0
26	0	285	1	1	1	2	no	0	2	2	0	0	0	0	0	0	0	0	1	3000	0	0	0
26	0	280	1	1	1	2	no	0	2	2	0	0	0	0	0	0	0	0	1	3800	0	0	0
26	0	283	1	1	1	2	no	0	2	2	0	0	0	0	0	0	0	0	1	2500	0	0	0
26	0	264	1	1	1	2	no	0	2	2	0	0	0	0	0	0	0	0	1	3000	0	0	0
26	0	274	1	1	1	2	no	0	2	2	0	0	0	0	0	0	0	0	1	3500	0	0	0
26	0	274	1	1	1	2	no	0	2	2	0	0	0	0	0	0	0	0	1	3300	0	0	0
26	0	260	1	1	1	2	no	0	2	2	0	0	0	0	0	0	0	0	1	3000	0	0	0
26	0	283	1	1	1	2	no	0	2	2	0	0	0	0	0	0	0	0	1	3500	0	0	0
26	0	282	1	1	1	2	no	0	2	2	0	0	0	0	0	0	0	0	1	3250	0	0	0
26	0	270	1	1	1	2	no	0	2	2	0	0	0	0	0	0	0	0	1	3100	0	0	0
26	0	269	1	1	1	2	PIH	0	2	2	0	0	0	0	0	0	0	0	1	2000	0	2	0
26	0	269	1	1	1	2	no	0	2	2	0	0	0	0	0	0	0	0	1	2900	0	0	0
26	0	274	1	1	1	2	PIH	0	2	2	0	0	0	0	0	0	0	0	1	2700	0	2	0
26	0	278	1	1	1	2	no	0	2	2	0	0	0	0	0	0	0	0	1	3300	0	0	0
26	0	257	1	1	1	2	no	0	2	2	0	0	0	0	0	0	0	0	1	3600	1	0	0
26	0	255	1	1	1	2	no	0	2	2	0	0	0	0	0	0	0	0	1	3900	1	0	0
26	0	256	1	1	1	2	PIH	0	2	2	0	0	0	0	0	0	0	0	1	2700	1	2	0
26	0	290	1	1	1	2	no	0	2	2	0	0	0	0	0	0	0	0	1	2500	0	0	0
26	0	289	1	1	1	2	PIH	0	2	2	0	0	0	0	0	0	0	0	1	3285	0	2	0
26	0	297	1	1	1	2	no	0	2	2	0	0	0	0	0	0	0	0	1	3750	0	0	0
26	0	291	1	1	1	2	no	0	2	2	0	0	0	0	0	0	0	0	1	2500	0	0	0
26	0	289	1	1	1	2	no	0	2	2	0	0	0	0	0	0	0	0	1	2750	0	0	0
26	0	302	1	1	1	2	no	0	2	2	0	0	0	0	0	0	0	0	1	2600	0	0	0
26	0	289	1	1	1	2	no	0	2	2	0	0	0	0	0	0	0	0	1	3200	0	0	0
26	0	280	0	1	1	2	no	0	2	2	0	0	0	0	0	0	0	0	1	3720	0	0	0
26	0	287	0	1	1	2	no	0	2	2	0	0	0	0	0	0	0	0	1	3000	0	0	0
27	0	268	1	1	1	2	HIV +	0	1	2	0	0	0	0	0	0	0	0	1	4000	0	0	0
27	0	287		1	1	2	no	0	2	2	0	0	0	0	0	0	0	0	1	3200	0	0	0
27	0	286		1	1	2	no	0	2	2	0	0	0	0	0	0	0	0	1	3100	0	0	0
27	0	279		1	1	2	no	0	2	2	0	0	0	0	0	0	0	0	1	2750	0	0	0
27	0	207		1	1	2	no	0	2	2	0	0	0	0	0	0	0	0	1	2770	1	0	0
27	0	276	1	1	1	2	no	0	2	2	0	0	0	0	0	0	0	0	1	2700	0	0	0
27	0	280	1	1	1	2	no	0	2	2	0	0	0	0	0	0	0	0	1	2500	0	0	0
27	0	275	1	1	1	2	no	0	2	2	0	0	0	0	0	0	0	0	1	3290	0	0	0
27	0	283	1	1	1	2	no	0	2	2	0	0	0	0	0	0	0	0	1	2250	0	0	0
27	0	281	1	1	1	2	no	0	2	2	0	0	0	0	0	0	0	0	1	2400	0	0	0
27	0	284	1	1	1	2	no	0	2	2	0	0	0	0	0	0	0	0	1	2500	0	0	0
27	0	280	1	1	1	2	no	0	2	2	0	0	0	0	0	0	0	0	1	2500	0	0	0
27	0	285	1	1	1	2	no	0	2	2	0	0	0	0	0	0	0	0	1	3590	0	0	0
27	0	285	1	1	1	2	no	0	2	2	0	0	0	0	0	0	0	0	1	3660	0	0	0
27	0	273	1	1	1	2	no	0	2	2	0	0	0	0	0	0	0	0	1	3130	0	0	0
27	0	277	1	1	1	2	no	0	2	2	0	0	0	0	0	0	0	0	1	2800	0	0	0
27	0	270	1	1	1	2	no	0	2	2	0	0	0	0	0	0	0	0	1	3200	0	0	0
27	0	279	1	1	1	2	no	0	2	2	0	0	0	0	0	0	0	0	1	2735	0	0	0
27	0	273	1	1	1	2	no	0	2	2	0	0	0	0	0	0	0	0	1	3130	0	0	0
27	0	275	1	1	1	2	no	0	2	2	0	0	0	0	0	0	0	0	1	3000	0	0	0
27	0	272	1	1	1	2	no	0	2	2	0	0	0	0	0	0	0	0	1	3000	0	0	0
27	0	274	1	1	1	2	no	0	2	2	0	0	0	0	0	0	0	0	1	3500	0	0	0
27	0	263	1	1	1	2	no	0	2	2	0	0	0	0	0	0	0	0	1	3100	0	0	0
27	0	274	1	1	1	2	no	0	2	2	0	0	0	0	0	0	0	0	1	2700	0	0	0
27	0	274	1	1	1	2	no	0	2	2	0	0	0	0	0	0	0	0	1	2655	0	0	0
27	0	284	1	1	1	2	no	0	2	2	0	0	0	0	0	0	0	0	1	3300	0	0	0
27	0	271	1	1	1	2	no	0	2	2	0	0	0	0	0	0	0	0	1	2500	0	0	0
27	0	277	1	1	1	2	no	0	2	2	0	0	0	0	0	0	0	0	1	2385	0	0	0
27	0	277	1	1	1	2	no	0	2	2	0	0	0	0	0	0	0	0	1	2592	0	0	0
27	0	273	1	1	1	2	no	0	2	2	0	0	0	0	0	0	0	0	1	2700	0	0	0
27	0	282	1	1	1	2	no	0	2	2	0	0	0	0	0	0	0	0	1	3050	0	0	0
27	0	269	1	1	1	2	no	0	2	2	0	0	0	0	0	0	0	0	1	3400	0	0	0
27	0	286	1	1	1	2	no	0	2	2	0	0	0	0	0	0	0	0	1	2270	0	0	0
27	0	277	1	1	1	2	Hypothyroidism	0	2	2	0	0	0	0	1	0	0	0	1	3200	0	0	0
27	0	264	1	1	1	2	no	0	2	2	0	0	0	0	0	0	0	0	1	3000	0	0	0
27	0	286	1	1	1	2	no	0	2	2	0	0	0	0	0	0	0	0	1	3000	0	0	0
27	0	282	1	1	1	2	no	0	2	2	0	0	0	0	0	0	0	0	1	2200	0	0	0
27	0	277	1	1	1	2	no	0	2	2	0	0	0	0	0	0	0	0	1	3000	0	0	0
27	0	283	1	1	1	2	no	0	2	2	0	0	0	0	0	0	0	0	1	2000	0	0	0
27	0	270	1	1	1	2	no	0	2	2	0	0	0	0	0	0	0	0	1	3500	0	0	0
27	0	276	1	1	1	2	no	0	2	2	0	0	0	0	0	0	0	0	1	2760	0	0	0
27	0	259	1	1	1	2	no	0	2	2	0	0	0	0	0	0	0	0	1	2700	1	0	0
27	0	274	1	1	1	2	no	0	2	2	0	0	0	0	0	0	0	0	1	2880	0	0	0
27	0	272	1	1	1	2	no	0	2	2	0	0	0	0	0	0	0	0	1	4000	0	0	0
27	0	264	1	1	1	2	no	0	2	2	0	0	0	0	0	0	0	0	1	2900	0	0	0
27	0	284	1	1	1	2	no	0	2	2	0	0	0	0	0	0	0	0	1	3900	0	0	0
27	0	271	1	1	1	2	no	0	2	2	0	0	0	0	0	0	0	0	1	2500	0	0	0
27	0	265	1	1	1	2	no	0	2	2	0	0	0	0	0	0	0	0	1	3545	0	0	0
27	0	264	1	1	1	2	no	0	2	2	0	0	0	0	0	0	0	0	1	2600	0	0	0
27	0	234	1	1	1	2	no	0	2	2	0	0	0	0	0	0	0	0	1	2700	1	0	0
27	0	248	1	1	1	2	no	0	2	2	0	0	0	0	0	0	0	0	1	2800	1	0	0
27	0	257	1	1	1	2	no	0	2	2	0	0	0	0	0	0	0	0	1	3000	1	0	0
27	0	251	1	1	1	2	no	0	2	2	0	0	0	0	0	0	0	0	1	2300	1	0	0
27	0	288	1	1	1	2	no	0	2	2	0	0	0	0	0	0	0	0	1	3050	0	0	0
27	0	288	1	1	1	2	no	0	2	2	0	0	0	0	0	0	0	0	1	3500	0	0	0
28	0	266	1	1	1	2	no	0	2	2	0	0	0	0	0	0	0	0	1	3235	0	0	0
28	0	268	1	1	1	2	no	0	2	2	0	0	0	0	0	0	0	0	1	3250	0	0	0
28	0	292	1	1	1	2	no	0	2	2	0	0	0	0	0	0	0	0	1	3500	0	0	0
28	0	288	1	1	1	2	no	0	2	2	0	0	0	0	0	0	0	0	1	3300	0	0	0
28	0	280	1	1	1	2	no	0	2	2	0	0	0	0	0	0	0	0	1	3150	0	0	0
28	0	278	1	1	1	2	no	0	2	2	0	0	0	0	0	0	0	0	1	2700	0	0	0
28	0	285	1	1	1	2	no	0	2	2	0	0	0	0	0	0	0	0	1	3110	0	0	0
28	0	270	1	1	1	2	no	0	2	2	0	0	0	0	0	0	0	0	1	2700	0	0	0
28	0	287	1	1	1	2	no	0	2	2	0	0	0	0	0	0	0	0	1	2100	0	0	0
28	0	285	1	1	1	2	no	0	2	2	0	0	0	0	0	0	0	0	1	3100	0	0	0
28	0	281	1	1	1	2	no	0	2	2	0	0	0	0	0	0	0	0	1	3270	0	0	0
28	0	273	1	1	1	2	no	0	2	2	0	0	0	0	0	0	0	0	1	3150	0	0	0
28	0	277	1	1	1	2	no	0	2	2	0	0	0	0	0	0	0	0	1	2750	0	0	0
28	0	266	1	1	1	2	no	0	2	2	0	0	0	0	0	0	0	0	1	2480	0	0	0
28	0	273	1	1	1	2	no	0	2	2	0	0	0	0	0	0	0	0	1	1750	0	0	0
28	0	276	1	1	1	2	no	0	2	2	0	0	0	0	0	0	0	0	1	3190	0	0	0
28	0	280	1	1	1	2	no	0	2	2	0	0	0	0	0	0	0	0	1	2705	0	0	0
28	0	260	1	1	1	2	no	0	2	2	0	0	0	0	0	0	0	0	1	2500	0	0	0
28	0	280	1	1	1	2	no	0	2	2	0	0	0	0	0	0	0	0	1	3500	0	0	0
28	0	274	1	1	1	2	no	0	2	2	0	0	0	0	0	0	0	0	1	3200	0	0	0
28	0	281	1	1	1	2	no	0	2	2	0	0	0	0	0	0	0	0	1	2780	0	0	0
28	0	285	1	1	1	2	no	0	2	2	0	0	0	0	0	0	0	0	1	3000	0	0	0
28	0	273	1	1	1	2	no	0	2	2	0	0	0	0	0	0	0	0	1	2550	0	0	0
28	0	269	1	1	1	2	Hypothyroidism	0	2	2	0	0	0	0	0	0	0	0	1	2750	0	2	0
28	0	286	1	1	1	2	no	0	2	2	0	0	0	0	0	0	0	0	1	3100	0	0	0
28	0	267	1	1	1	2	no	0	2	2	0	0	0	0	0	0	0	0	1	3150	0	0	0
28	0	275	1	1	1	2	no	0	2	2	0	0	0	0	0	0	0	0	1	3400	0	0	0
28	0	273	1	1	1	2	PIH	0	2	2	0	0	0	0	0	0	0	0	1	2700	0	2	0
28	0	271	1	1	1	2	no	0	2	2	0	0	0	0	0	0	0	0	1	3315	0	0	0
28	0	270	1	1	1	2	no	0	2	2	0	0	0	0	0	0	0	0	1	3055	0	0	0
28	0	265	1	1	1	2	Hypothyroidism	0	2	2	0	0	0	0	1	0	0	0	1	2800	0	0	0
28	0	262	1	1	1	2	no	0	2	2	0	0	0	0	0	0	0	0	1	3500	0	0	0
28	0	259	1	1	1	2	no	0	2	2	0	0	0	0	0	0	0	0	1	3700	1	0	0
28	0	275	1	1	1	2	no	0	2	2	0	0	0	0	0	0	0	0	1	2300	0	0	0
28	0	280	1	1	1	2	no	0	2	2	0	0	0	0	0	0	0	0	1	3700	0	0	0
28	0	287	1	1	1	2	no	0	2	2	0	0	0	0	0	0	0	0	1	2950	0	0	0
28	0	277	1	1	1	2	no	0	2	2	0	0	0	0	0	0	0	0	1	2500	0	0	0
28	0	264	1	1	1	2	no	0	2	2	0	0	0	0	0	0	0	0	1	2700	0	0	0
28	0	274	1	1	1	2	no	0	2	2	0	0	0	0	0	0	0	0	1	3100	0	0	0
28	0	283	1	1	1	2	no	0	2	2	0	0	0	0	0	0	0	0	1	2400	0	0	0
28	0	284	1	1	1	2	no	0	2	2	0	0	0	0	0	0	0	0	1	2900	0	0	0
28	0	280	1	1	1	2	no	0	2	2	0	0	0	0	0	0	0	0	1	2900	0	0	0
28	0	274	1	1	1	2	no	0	2	2	0	0	0	0	0	0	0	0	1	2500	0	0	0
28	0	273	1	1	1	2	no	0	2	2	0	0	0	0	0	0	0	0	1	3300	0	0	0
28	0	271	1	1	1	2	no	0	2	2	0	0	0	0	0	0	0	0	1	3025	0	0	0
28	0	275	1	1	1	2	no	0	2	2	0	0	0	0	0	0	0	0	1	4050	0	0	0
28	0	275	1	1	1	2	no	0	2	2	0	0	0	0	0	0	0	0	1	2400	0	0	0
28	0	239	1	1	1	2	no	0	2	2	0	0	0	0	0	0	0	0	1	2800	1	0	0
28	0	251	1	1	1	2	no	0	2	2	0	0	0	0	0	0	0	0	1	3000	1	0	0
28	0	258	1	1	1	2	no	0	2	2	0	0	0	0	0	0	0	0	1	3120	1	0	0
28	0	258	1	1	1	2	no	0	2	2	0	0	0	0	0	0	0	0	1	3000	1	0	0
28	0	289	1	1	1	2	no	0	2	2	0	0	0	0	0	0	0	0	1	3200	0	0	0
28	0	289	1	1	1	2	no	0	2	2	0	0	0	0	0	0	0	0	1	3000	0	0	0
28	0	294	1	1	1	2	no	0	2	2	0	0	0	0	0	0	0	0	1	2600	0	0	0
28	0	288	1	1	1	2	no	0	2	2	0	0	0	0	0	0	0	0	1	3000	0	0	0
28	0	288	1	1	1	2	no	0	2	2	0	0	0	0	0	0	0	0	1	3765	0	0	0
29	0	269		1	1	2	no	0	2	2	0	0	0	0	0	0	0	0	1	2400	0	0	0
29	0	273	1	1	1	2	no	0	2	2	0	0	0	0	0	0	0	0	1	3900	0	0	0
29	0	280	1	1	1	2	no	0	2	2	0	0	0	0	0	0	0	0	1	3500	0	0	0
29	0	278	1	1	1	2	no	0	2	2	0	0	0	0	0	0	0	0	1	3600	0	0	0
29	0	273	1	1	1	2	no	0	2	2	0	0	0	0	0	0	0	0	1	2710	0	0	0
29	0	280	1	1	1	2	no	0	2	2	0	0	0	0	0	0	0	0	1	2200	0	0	0
29	0	274	1	1	1	2	no	0	2	2	0	0	0	0	0	0	0	0	1	2750	0	0	0
29	0	268	1	1	1	2	no	0	2	2	0	0	0	0	0	0	0	0	1	3500	0	0	0
29	0	285	1	1	1	2	no	0	2	2	0	0	0	0	0	0	0	0	1	3000	0	0	0
29	0	266	1	1	1	2	no	0	2	2	0	0	0	0	0	0	0	0	1	3740	0	0	0
29	0	270	1	1	1	2	no	0	2	2	0	0	0	0	0	0	0	0	1	3355	0	0	0
29	0	271	1	1	1	2	PIH	0	2	2	0	0	0	0	0	0	0	0	1	2200	0	2	0
29	0	266	1	1	1	2	no	0	2	2	0	0	0	0	0	0	0	0	1	1800	0	0	0
29	0	267	1	1	1	2	no	0	2	2	0	0	0	0	0	0	0	0	1	2600	0	0	0
29	0	266	1	1	1	2	no	0	2	2	0	0	0	0	0	0	0	0	1	2700	0	0	0
29	0	273	1	1	1	2	no	0	2	2	0	0	0	0	0	0	0	0	1	3200	0	0	0
29	0	277	1	1	1	2	no	0	2	2	0	0	0	0	0	0	0	0	1	2350	0	0	0
29	0	262	1	1	1	2	no	0	2	2	0	0	0	0	0	0	0	0	1	3400	0	0	0
29	0	273	1	1	1	2	no	0	2	2	0	0	0	0	0	0	0	0	1	3500	0	0	0
29	0	272	1	1	1	2	PIH	0	2	2	0	0	0	0	0	0	0	0	1	3605	0	2	0
29	0	269	1	1	1	2	no	0	2	2	0	0	0	0	0	0	0	0	1	3250	0	0	0
29	0	272	1	1	1	2	PIH	0	2	2	0	0	0	0	0	0	0	0	1	2750	0	2	0
29	0	281	1	1	1	2	no	0	2	2	0	0	0	0	0	0	0	0	1	3700	0	0	0
29	0	266	1	1	1	2	no	0	2	2	0	0	0	0	0	0	0	0	1	3000	0	0	0
29	0	251	1	1	1	2	no	0	2	2	0	0	0	0	0	0	0	0	1	3600	1	0	0
29	0	251	1	1	1	2	no	0	2	2	0	0	0	0	0	0	0	0	1	3000	1	0	0
29	0	290	1	1	1	2	no	0	2	2	0	0	0	0	0	0	0	0	1	2500	0	0	0
30	0	273	1	1	1	2	HBSAG+	0	2	1	0	0	0	0	0	0	0	0	1		0	0	0
30	0	280	1	1	1	2	Sub-fertility	1	2	2	0	0	0	0	0	0	0	0	1	2250	0	0	0
30	0	278	1	1	1	2	no	0	2	2	0	0	0	0	0	0	0	0	1	3500	0	0	0
30	0	286	1	1	1	2	no	0	2	2	0	0	0	0	0	0	0	0	1	3610	0	0	0
30	0	276	1	1	1	2	no	0	2	2	0	0	0	0	0	0	0	0	1	3000	0	0	0
30	0	266	1	1	1	2	no	0	2	2	0	0	0	0	0	0	0	0	1	3000	0	0	0
30	0	277	1	1	1	2	no	0	2	2	0	0	0	0	0	0	0	0	1	2700	0	0	0
30	0	287	1	1	1	2	no	0	2	2	0	0	0	0	0	0	0	0	1	3375	0	0	0
30	0	284	1	1	1	2	no	0	2	2	0	0	0	0	0	0	0	0	1	3500	0	0	0
30	0	274	1	1	1	2	no	0	2	2	0	0	0	0	0	0	0	0	1	3750	0	0	0
30	0	279	1	1	1	2	no	0	2	2	0	0	0	0	0	0	0	0	1	3200	0	0	0
30	0	280	1	1	1	2	no	0	2	2	0	0	0	0	0	0	0	0	1	2800	0	0	0
30	0	280	1	1	1	2	no	0	2	2	0	0	0	0	0	0	0	0	1	3000	0	0	0
30	0	284	1	1	1	2	no	0	2	2	0	0	0	0	0	0	0	0	1	2500	0	0	0
30	0	270	1	1	1	2	no	0	2	2	0	0	0	0	0	0	0	0	1	2900	0	0	0
30	0	271	1	1	1	2	no	0	2	2	0	0	0	0	0	0	0	0	1	3500	0	0	0
30	0	268	1	1	1	2	no	0	2	2	0	0	0	0	0	0	0	0	1	2700	0	0	0
30	0	277	1	1	1	2	no	0	2	2	0	0	0	0	0	0	0	0	1	3300	0	0	0
30	0	261	1	1	1	2	no	0	2	2	0	0	0	0	0	0	0	0	1	3155	0	0	0
30	0	252	1	1	1	2	no	0	2	2	0	0	0	0	0	0	0	0	1	3960	1	0	0
30	0	294	1	1	1	2	no	0	2	2	0	0	0	0	0	0	0	0	1	2900	0	0	0
31	0	273	1	1	1	2	Chronic HTN	0	2	2	1	0	0	0	0	0	0	0	1	2600	0	0	0
31	0	278	1	1	1	2	no	0	2	2	0	0	0	0	0	0	0	0	1	2300	0	0	0
31	0	273	1	1	1	2	no	0	2	2	0	0	0	0	0	0	0	0	1	2700	0	0	0
31	0	263	1	1	1	2	no	0	2	2	0	0	0	0	0	0	0	0	1	1600	0	0	0
31	0	279	1	1	1	2	no	0	2	2	0	0	0	0	0	0	0	0	1	3200	0	0	0
31	0	271	1	1	1	2	no	0	2	2	0	0	0	0	0	0	0	0	1	3505	0	0	0
31	0	266	1	1	1	2	Epilepsy	0	2	2	0	0	0	0	0	0	0	0	1	2800	0	0	0
32	0	277	1	1	1	2	no	0	2	2	0	0	0	0	0	0	0	0	1	2500	0	0	0
32	0	280	1	1	1	2	no	0	2	2	0	0	0	0	0	0	0	0	1	2750	0	0	0
32	0	282	1	1	1	2	PIH	0	2	2	0	0	0	0	0	0	0	0	1	2500	0	2	0
32	0	281	1	1	1	2	no	0	2	2	0	0	0	0	0	0	0	0	1	3000	0	0	0
32	0	273	1	1	1	2	no	0	2	2	0	0	0	0	0	0	0	0	1	3550	0	0	0
33	0	282	1	1	1	2	no	0	2	2	0	0	0	0	0	0	0	0	1	2300	0	0	0
33	0	285	1	1	1	2	no	0	2	2	0	0	0	0	0	0	0	0	1	3300	0	0	0
33	0	276	1	1	1	2	no	0	2	2	0	0	0	0	0	0	0	0	1	3000	0	0	0
33	0	288	1	1	1	2	no	0	2	2	0	0	0	0	0	0	0	0	1	3000	0	0	0
34	0	279		1	1	2	no	0	2	2	0	0	0	0	0	0	0	0	1	2500	0	0	0
34	0	282	1	1	1	2	no	0	2	2	0	0	0	0	0	0	0	0	1	2750	0	0	0
34	0	263	1	1	1	2	no	0	2	2	0	0	0	0	0	0	0	0	1	3010	0	0	0
34	0	279	1	1	1	2	no	0	2	2	0	0	0	0	0	0	0	0	1	3100	0	0	0
35	0	281	1	1	1	2	no	0	2	2	0	0	0	0	0	0	0	0	1	3500	0	0	0
35	0	270	1	1	1	2	no	0	2	2	0	0	0	0	0	0	0	0	1	3100	0	0	0
35	0	254	1	1	1	2	no	0	2	2	0	0	0	0	0	0	0	0	1	3600	1	0	0
36	0	285		1	1	2	Subfertility	1	2	2	0	0	0	0	0	0	0	0	1	1800	0	0	0
36	0	282	1	1	1	2	no	0	2	2	0	0	0	0	0	0	0	0	1	3200	0	0	0
36	0	270	1	1	1	2	no	0	2	2	0	0	0	0	0	0	0	0	1	3250	0	0	0
36	0	263	1	1	1	2	no	0	2	2	0	0	0	0	0	0	0	0	1	2600	0	0	0
37	0	273	1	1	1	2	no	0	2	2	0	0	0	0	0	0	0	0	1	3200	0	0	0
39	0	271	1	1	1	2	no	0	2	2	0	0	0	0	0	0	0	0	1	3050	0	0	0
39	0	280	1	1	1	2	no	0	2	2	0	0	0	0	0	0	0	0	1	2700	0	0	0
17	0	284	1	2	1	2	no	0	2	2	0	0	0	0	0	0	0	0	1	2600	0	0	0
18	0	266	1	2	1	2	no	0	2	2	0	0	0	0	0	0	0	0	1	2700	0	0	0
18	0	286	1	2	1	2	no	0	2	2	0	0	0	0	0	0	0	0	1	3000	0	0	0
18	0	242	1	2	1	2	no	0	2	2	0	0	0	0	0	0	0	0	1	2800	1	0	0
18	0	250	1	3	1	2	no	0	2	2	0	0	0	0	0	0	0	0	1	2800	1	0	0
19	0	267		2	1	2	no	0	2	2	0	0	0	0	0	0	0	0	1	3200	0	0	0
19	0	285	1	2	1	2	no	0	2	2	0	0	0	0	0	0	0	0	1	3000	0	0	0
19	0	281	1	2	1	2	no	0	2	2	0	0	0	0	0	0	0	0	1	3500	0	0	0
19	0	264	1	2	1	2	no	0	2	2	0	0	0	0	0	0	0	0	1	3000	0	0	0
19	0	287	1	2	1	2	no	0	2	2	0	0	0	0	0	0	0	0	1	3200	0	0	0
19	0	284	1	2	1	2	no	0	2	2	0	0	0	0	0	0	0	0	1	3000	0	0	0
19	0	265	1	2	1	2	no	0	2	2	0	0	0	0	0	0	0	0	1	3300	0	0	0
19	0	275	1	2	1	2	no	0	2	2	0	0	0	0	0	0	0	0	1	3200	0	0	0
19	0	278	1	2	1	2	no	0	2	2	0	0	0	0	0	0	0	0	1	3000	0	0	0
19	0	269	1	2	1	2	no	0	2	2	0	0	0	0	0	0	0	0	1	3500	0	0	0
19	0	266	1	2	1	2	no	0	2	2	0	0	0	0	0	0	0	0	1	3200	0	0	0
19	0	273	1	2	1	2	no	0	2	2	0	0	0	0	0	0	0	0	1	4300	0	0	0
19	0	285	1	2	1	2	no	0	2	2	0	0	0	0	0	0	0	0	1	2500	0	0	0
19	0	267	1	2	1	2	no	0	2	2	0	0	0	0	0	0	0	0	1	2500	0	0	0
19	0	252	1	2	1	2	no	0	2	2	0	0	0	0	0	0	0	0	1	2500	1	0	0
19	0	288	1	2	1	2	no	0	2	2	0	0	0	0	0	0	0	0	1	4300	0	0	0
20	0	266		2	1	2	no	0	2	2	0	0	0	0	0	0	0	0	1	3000	0	0	0
20	0	265	1	2	1	2	no	0	2	2	0	0	0	0	0	0	0	0	1	3850	0	0	0
20	0	283	1	3	1	2	no	0	2	2	0	0	0	0	0	0	0	0	1	3300	0	0	0
20	0	277	1	2	1	2	no	0	2	2	0	0	0	0	0	0	0	0	1	2700	0	0	0
20	0	273	1	3	1	2	no	0	2	2	0	0	0	0	0	0	0	0	1	3570	0	0	0
20	0	268	1	2	1	2	no	0	2	2	0	0	0	0	0	0	0	0	1	3435	0	0	0
20	0	283	1	2	1	2	PIH	0	2	2	0	0	0	0	0	0	0	0	1	2800	0	2	0
20	0	266	1	2	1	2	no	0	2	2	0	0	0	0	0	0	0	0	1	3000	0	0	0
20	0	283	1	2	1	2	no	0	2	2	0	0	0	0	0	0	0	0	1	2850	0	0	0
20	0	279	1	3	1	2	no	0	2	2	0	0	0	0	0	0	0	0	1	3500	0	0	0
20	0	281	1	2	1	2	no	0	2	2	0	0	0	0	0	0	0	0	1	3400	0	0	0
20	0	278	1	2	1	2	no	0	2	2	0	0	0	0	0	0	0	0	1	3000	0	0	0
20	0	259	1	2	1	2	no	0	2	2	0	0	0	0	0	0	0	0	1	3620	1	0	0
20	0	269	1	2	1	2	no	0	2	2	0	0	0	0	0	0	0	0	1	3250	0	0	0
20	0	279	1	2	1	2	no	0	2	2	0	0	0	0	0	0	0	0	1	2800	0	0	0
20	0	275	1	2	1	2	no	0	2	2	0	0	0	0	0	0	0	0	1	3400	0	0	0
20	0	278	1	2	1	2	no	0	2	2	0	0	0	0	0	0	0	0	1	3220	0	0	0
20	0	272	1	2	1	2	no	0	2	2	0	0	0	0	0	0	0	0	1	3500	0	0	0
20	0	268	1	2	1	2	no	0	2	2	0	0	0	0	0	0	0	0	1	2500	0	0	0
20	0	241	1	2	1	2	Bronchial asthma	0	2	2	0	0	0	0	0	0	1	0	1	2900	1	0	0
20	0	254	1	2	1	2	no	0	2	2	0	0	0	0	0	0	0	0	1	3100	1	0	0
20	0	252	1	2	1	2	no	0	2	2	0	0	0	0	0	0	0	0	1	2900	1	0	0
21	1	280	1	2	1	2	no	0	2	2	0	0	0	0	0	0	0	0	1	4200	0	0	0
21	0	280		3	1	2	no	0	2	2	0	0	0	0	0	0	0	0	1	3250	0	0	0
21	0	264	1	2	1	2	no	0	2	2	0	0	0	0	0	0	0	0	1	2500	0	0	0
21	0	269	1	2	1	2	no	0	2	2	0	0	0	0	0	0	0	0	1	2915	0	0	0
21	0	283	1	2	1	2	no	0	2	2	0	0	0	0	0	0	0	0	1	2200	0	0	0
21	0	257	1	2	1	2	no	0	2	2	0	0	0	0	0	0	0	0	1	3250	1	0	0
21	0	292	1	2	1	2	no	0	2	2	0	0	0	0	0	0	0	0	1	2500	0	0	0
22	0	273	1	2	1	2	no	0	2	2	0	0	0	0	0	0	0	0	1	3000	0	0	0
22	0	256	1	2	1	2	no	0	2	2	0	0	0	0	0	0	0	0	1	2000	1	0	0
22	0	277	1	2	1	2	no	0	2	2	0	0	0	0	0	0	0	0	1	3000	0	0	0
22	0	270	1	2	1	2	no	0	2	2	0	0	0	0	0	0	0	0	1	2750	0	0	0
22	0	283	1	2	1	2	no	0	2	2	0	0	0	0	0	0	0	0	1	3300	0	0	0
22	0	285	1	2	1	2	no	0	2	2	0	0	0	0	0	0	0	0	1	2700	0	0	0
22	0	269	1	2	1	2	no	0	2	2	0	0	0	0	0	0	0	0	1	3000	0	0	0
22	0	286	1	2	1	2	no	0	2	2	0	0	0	0	0	0	0	0	1	3500	0	0	0
22	0	270	1	4	1	2	no	0	2	2	0	0	0	0	0	0	0	0	1	3500	0	0	0
22	0	276	1	2	1	2	no	0	2	2	0	0	0	0	0	0	0	0	1	2700	0	0	0
22	0	272	1	2	1	2	no	0	2	2	0	0	0	0	0	0	0	0	1	2895	0	0	0
22	0	266	1	2	1	2	no	0	2	2	0	0	0	0	0	0	0	0	1	2900	0	0	0
22	0	273	1	2	1	2	no	0	2	2	0	0	0	0	0	0	0	0	1	3250	0	0	0
22	0	270	1	2	1	2	no	0	2	2	0	0	0	0	0	0	0	0	1	2200	0	0	0
22	0	266	1	2	1	2	no	0	2	2	0	0	0	0	0	0	0	0	1	2200	0	0	0
22	0	273	1	2	1	2	no	0	2	2	0	0	0	0	0	0	0	0	1	3000	0	0	0
22	0	261	1	2	1	2	no	0	2	2	0	0	0	0	0	0	0	0	1	3285	0	0	0
22	0	281	1	2	1	2	no	0	2	2	0	0	0	0	0	0	0	0	1	3100	0	0	0
22	0	283	1	2	1	2	Hypothyroidism	0	2	2	0	0	0	0	0	0	0	0	1	3000	0	2	0
22	0	274	1	2	1	2	no	0	2	2	0	0	0	0	0	0	0	0	1	2800	0	0	0
22	0	257	1	2	1	2	no	0	2	2	0	0	0	0	0	0	0	0	1	3200	1	0	0
22	0	289	1	3	1	2	no	0	2	2	0	0	0	0	0	0	0	0	1	3400	0	0	0
23	0	275	1	2	1	2	no	0	2	2	0	0	0	0	0	0	0	0	1	3300	0	0	0
23	0	281	1	2	1	2	no	0	2	2	0	0	0	0	0	0	0	0	1	3000	0	0	0
23	0	281	1	2	1	2	no	0	2	2	0	0	0	0	0	0	0	0	1	4000	0	0	0
23	0	279	1	3	1	2	no	0	2	2	0	0	0	0	0	0	0	0	1	3625	0	0	0
23	0	281	1	2	1	2	no	0	2	2	0	0	0	0	0	0	0	0	1	3500	0	0	0
23	0	284	1	2	1	2	no	0	2	2	0	0	0	0	0	0	0	0	1	3000	0	0	0
23	0	273	1	2	1	2	no	0	2	2	0	0	0	0	0	0	0	0	1	2850	0	0	0
23	0	281	1	2	1	2	no	0	2	2	0	0	0	0	0	0	0	0	1	3300	0	0	0
23	0	262	1	2	1	2	no	0	2	2	0	0	0	0	0	0	0	0	1	2900	0	0	0
23	0	265	1	2	1	2	no	0	2	2	0	0	0	0	0	0	0	0	1	3300	0	0	0
23	0	270	1	2	1	2	no	0	2	2	0	0	0	0	0	0	0	0	1	2800	0	0	0
23	0	277	1	2	1	2	no	0	2	2	0	0	0	0	0	0	0	0	1	3000	0	0	0
23	0	273	1	2	1	2	no	0	2	2	0	0	0	0	0	0	0	0	1	2500	0	0	0
23	0	278	1	2	1	2	PIH	0	2	2	0	0	0	0	0	0	0	0	1	3200	0	2	0
23	0	266	1	2	1	2	no	0	2	2	0	0	0	0	0	0	0	0	1	3000	0	0	0
23	0	279	1	2	1	2	no	0	2	2	0	0	0	0	0	0	0	0	1	3200	0	0	0
23	0	269	0	2	1	2	UTI	0	2	2	0	1	0	0	0	0	0	0	1	3212	0	0	0
23	0	284	0	2	1	2	no	0	2	2	0	0	0	0	0	0	0	0	1	3300	0	0	0
24	0	273	1	2	1	2	no	0	2	2	0	0	0	0	0	0	0	0	1	2750	0	0	0
24	0	272	1	2	1	2	no	0	2	2	0	0	0	0	0	0	0	0	1	2700	0	0	0
24	0	285	1	3	1	2	no	0	2	2	0	0	0	0	0	0	0	0	1	2815	0	0	0
24	0	280	1	2	1	2	no	0	2	2	0	0	0	0	0	0	0	0	1	3500	0	0	0
24	0	274	1	2	1	2	no	0	2	2	0	0	0	0	0	0	0	0	1	3600	0	0	0
24	0	277	1	2	1	2	no	0	2	2	0	0	0	0	0	0	0	0	1	3760	0	0	0
24	0	266	1	2	1	2	no	0	2	2	0	0	0	0	0	0	0	0	1	3270	0	0	0
24	0	224	1	2	1	2	no	0	2	2	0	0	0	0	0	0	0	0	1	3500	1	0	0
25	0	282	1	2	1	2	no	0	2	2	0	0	0	0	0	0	0	0	1	3200	0	0	0
25	0	280	1	2	1	2	no	0	2	2	0	0	0	0	0	0	0	0	1	2100	0	0	0
25	0	280	1	2	1	2	no	0	2	2	0	0	0	0	0	0	0	0	1	3050	0	0	0
25	0	271	1	2	1	2	no	0	2	2	0	0	0	0	0	0	0	0	1	2500	0	0	0
25	0	279	1	2	1	2	no	0	2	2	0	0	0	0	0	0	0	0	1	3000	0	0	0
25	0	280	1	2	1	2	no	0	2	2	0	0	0	0	0	0	0	0	1	3000	0	0	0
25	0	286	1	2	1	2	no	0	2	2	0	0	0	0	0	0	0	0	1	3490	0	0	0
25	0	280	1	3	1	2	no	0	2	2	0	0	0	0	0	0	0	0	1	2750	0	0	0
25	0	281	1	4	1	2	no	0	2	2	0	0	0	0	0	0	0	0	1	3000	0	0	0
25	0	270	1	3	1	2	no	0	2	2	0	0	0	0	0	0	0	0	1	1600	0	0	0
25	0	280	1	2	1	2	PIH	0	2	2	0	0	0	0	0	0	0	0	1	2950	0	2	0
25	0	273	1	2	1	2	no	0	2	2	0	0	0	0	0	0	0	0	1	3200	0	0	0
26	0	280		2	1	2	no	0	2	2	0	0	0	0	0	0	0	0	1	3000	0	0	0
26	0	274	1	3	1	2	no	0	2	2	0	0	0	0	0	0	0	0	1	2500	0	0	0
26	0	287	1	2	1	2	no	0	2	2	0	0	0	0	0	0	0	0	1	3800	0	0	0
26	0	271	1	2	1	2	no	0	2	2	0	0	0	0	0	0	0	0	1	3000	0	0	0
26	0	280	1	2	1	2	no	0	2	2	0	0	0	0	0	0	0	0	1	3400	0	0	0
26	0	275	1	2	1	2	no	0	2	2	0	0	0	0	0	0	0	0	1	2600	0	0	0
26	0	271	1	2	1	2	no	0	2	2	0	0	0	0	0	0	0	0	1	3500	0	0	0
26	0	279	1	2	1	2	no	0	2	2	0	0	0	0	0	0	0	0	1	3600	0	0	0
26	0	263	1	2	1	2	no	0	2	2	0	0	0	0	0	0	0	0	1	3000	0	0	0
26	0	283	1	2	1	2	no	0	2	2	0	0	0	0	0	0	0	0	1	3100	0	0	0
26	0	283	1	3	1	2	no	0	2	2	0	0	0	0	0	0	0	0	1	2800	0	0	0
26	0	262	1	2	1	2	Hypothyroidism	0	2	2	0	0	0	0	1	0	0	0	1	3200	0	0	0
27	0	283		2	1	2	no	0	2	2	0	0	0	0	0	0	0	0	1	2700	0	0	0
27	0	270	1	3	1	2	no	0	2	2	0	0	0	0	0	0	0	0	1	2860	0	0	0
27	0	282	1	2	1	2	no	0	2	2	0	0	0	0	0	0	0	0	1	2600	0	0	0
27	0	282	1	2	1	2	PIH	0	2	2	0	0	0	0	0	0	0	0	1	3500	0	2	0
27	0	278	1	3	1	2	no	0	2	2	0	0	0	0	0	0	0	0	1	4000	0	0	0
27	0	271	1	2	1	2	no	0	2	2	0	0	0	0	0	0	0	0	1	2500	0	0	0
27	0	274	1	2	1	2	no	0	2	2	0	0	0	0	0	0	0	0	1	3565	0	0	0
27	0	275	1	2	1	2	no	0	2	2	0	0	0	0	0	0	0	0	1	3810	0	0	0
27	0	277	1	2	1	2	no	0	2	2	0	0	0	0	0	0	0	0	1	3200	0	0	0
27	0	252	1	4	1	2	no	0	2	2	0	0	0	0	0	0	0	0	1	3700	1	0	0
28	0	254	1	2	1	2	Hypothyroidism	0	2	2	0	0	0	0	1	0	0	0	1	2700	1	0	0
28	0	280	1	2	1	2	no	0	2	2	0	0	0	0	0	0	0	0	1	3300	0	0	0
28	0	284	1	2	1	2	no	0	2	2	0	0	0	0	0	0	0	0	1	3000	0	0	0
28	0	284	1	2	1	2	no	0	2	2	0	0	0	0	0	0	0	0	1	2000	0	0	0
28	0	282	1	2	1	2	no	0	2	2	0	0	0	0	0	0	0	0	1	3000	0	0	0
28	0	270	1	2	1	2	no	0	2	2	0	0	0	0	0	0	0	0	1	3500	0	0	0
28	0	280	1	2	1	2	no	0	2	2	0	0	0	0	0	0	0	0	1	3600	0	0	0
28	0	277	1	2	1	2	no	0	2	2	0	0	0	0	0	0	0	0	1	3160	0	0	0
28	0	279	1	2	1	2	no	0	2	2	0	0	0	0	0	0	0	0	1	2450	0	0	0
28	0	284	1	2	1	2	no	0	2	2	0	0	0	0	0	0	0	0	1	3600	0	0	0
28	0	252	1	2	1	2	no	0	2	2	0	0	0	0	0	0	0	0	1	3500	1	0	0
28	0	292	1	2	1	2	no	0	2	2	0	0	0	0	0	0	0	0	1	2200	0	0	0
29	0	278	1	2	1	2	HBSAG+	0	2	1	0	0	0	0	0	0	0	0	1	2725	0	0	0
29	0	286	1	2	1	2	no	0	2	2	0	0	0	0	0	0	0	0	1	3500	0	0	0
29	0	282	1	2	1	2	no	0	2	2	0	0	0	0	0	0	0	0	1	2900	0	0	0
29	0	259	1	2	1	2	no	0	2	2	0	0	0	0	0	0	0	0	1	3000	1	0	0
29	0	259	1	2	1	2	PIH	0	2	2	0	0	0	0	0	0	0	0	1	2900	1	2	0
29	0	283	1	3	1	2	no	0	2	2	0	0	0	0	0	0	0	0	1	3000	0	0	0
29	0	249	1	2	1	2	no	0	2	2	0	0	0	0	0	0	0	0	1	3500	1	0	0
30	0	267	1	3	1	2	no	0	2	2	0	0	0	0	0	0	0	0	1	2600	0	0	0
31	0	262	1	2	1	2	no	0	2	2	0	0	0	0	0	0	0	0	1	3190	0	0	0
32	0	277	1	3	1	2	no	0	2	2	0	0	0	0	0	0	0	0	1	2610	0	0	0
32	0	273	1	2	1	2	no	0	2	2	0	0	0	0	0	0	0	0	1	3400	0	0	0
34	0	274	1	2	1	2	no	0	2	2	0	0	0	0	0	0	0	0	1	3000	0	0	0
35	0	255	1	3	1	2	no	0	2	2	0	0	0	0	0	0	0	0	1	3400	1	0	0
17	0	244	1	2	2	2	no	0	2	2	0	0	0	0	0	0	0	0	1	2900	1	0	0
18	0	270	1	2	2	2	no	0	2	2	0	0	0	0	0	0	0	0	1	3200	0	0	0
[truncated: 2,817 more rows]
